# Supplementary material for: Specimen-specific differences in clinical metagenomic sequencing reporting patterns in hospitalized patients: a single-center retrospective observational study
Source: Front Cell Infect Microbiol. 2026 May 20;16:1823283. doi: 10.3389/fcimb.2026.1823283 (PMC13231277; doi:10.3389/fcimb.2026.1823283)
Supplement: Supplementary file 3 [file DataSheet1.zip]

Archive with 5 entries (4 files):
- Supplementary Dataset S1/
- Supplementary Dataset S1/Dataset_S1_Fig6_reads_entries_final.csv
- __MACOSX/Supplementary Dataset S1/._Dataset_S1_Fig6_reads_entries_final.csv
- Supplementary Dataset S1/Dataset_S1_Fig6_reads_entries_README.txt
- __MACOSX/Supplementary Dataset S1/._Dataset_S1_Fig6_reads_entries_README.txt
