# Supplementary material for: Specimen-specific differences in clinical metagenomic sequencing reporting patterns in hospitalized patients: a single-center retrospective observational study
Source: Front Cell Infect Microbiol. 2026 May 20;16:1823283. doi: 10.3389/fcimb.2026.1823283 (PMC13231277; doi:10.3389/fcimb.2026.1823283)
Supplement: Supplementary file 3 [file DataSheet1.zip › Supplementary Dataset S1/Dataset_S1_Fig6_reads_entries_final.csv]

order_id	specimen_group	pathogen_name_std	reads_max	reads_log10p1
20B6425268	Blood	Klebsiella pneumoniae	8.0	0.9542425094393248
20B6425269	Blood	Epstein–Barr virus	5.0	0.7781512503836436
20B6425272	Blood	Cytomegalovirus	3.0	0.6020599913279624
20B6425279	Blood	Epstein–Barr virus	4.0	0.6989700043360189
20B6425279	Blood	Candida albicans	122.0	2.089905111439398
20B6425339	Blood	Epstein–Barr virus	9.0	1.0
21S02832194	BALF	Enterococcus faecium	71.0	1.8573324964312683
21S02832194	BALF	Haemophilus influenzae	1685.0	3.226857570288724
21S02832194	BALF	Acinetobacter baumannii	745.0	2.8727388274726686
21S02832194	BALF	Candida albicans	302.0	2.481442628502305
21S02832195	BALF	Haemophilus influenzae	137.0	2.1398790864012365
21S02832195	BALF	Acinetobacter baumannii	156.0	2.1958996524092336
21S02832196	BALF	Epstein–Barr virus	5.0	0.7781512503836436
21S02832198	BALF	Enterococcus faecium	2603.0	3.4156409798961542
21S02832198	BALF	Cytomegalovirus	9.0	1.0
21S02832198	BALF	Candida albicans	6913.0	3.839729375206388
21S02832330	Tissue	Klebsiella pneumoniae	3576.0	3.5535189401489697
21S02832334	BALF	Epstein–Barr virus	197.0	2.296665190261531
21S02832337	BALF	Epstein–Barr virus	3.0	0.6020599913279624
21S02832337	BALF	Candida albicans	4.0	0.6989700043360189
21S02832340	BALF	Herpes simplex virus 1	30.0	1.4913616938342726
21S02832340	BALF	Epstein–Barr virus	15.0	1.2041199826559248
21S02832340	BALF	Candida albicans	220790.0	5.343981366475643
21S02832341	BALF	Haemophilus influenzae	3100.0	3.4915017662373264
21S02832350	BALF	Klebsiella pneumoniae	15.0	1.2041199826559248
21S02832350	BALF	Cytomegalovirus	16.0	1.230448921378274
21S02832350	BALF	Candida albicans	98.0	1.99563519459755
21S02832351	BALF	Klebsiella pneumoniae	1224.0	3.088136088700552
21S02832351	BALF	Cytomegalovirus	71.0	1.8573324964312683
21S02832351	BALF	Candida albicans	1237.0	3.0927206446841
21S02832366	BALF	Cytomegalovirus	26.0	1.4313637641589874
21S02832367	BALF	Acinetobacter baumannii	1688.0	3.227629649571009
21S02832367	BALF	Cytomegalovirus	181.0	2.2600713879850747
21S02832371	BALF	Enterococcus faecium	27431.0	4.438257472106888
21S02832371	BALF	Cytomegalovirus	86.0	1.9395192526186185
21S02832371	BALF	Epstein–Barr virus	107554.0	5.0316306046066535
21S02832371	BALF	Candida albicans	167774.0	5.22472724748833
21S02832372	BALF	Enterococcus faecium	111.0	2.049218022670181
21S02832372	BALF	Epstein–Barr virus	70.0	1.8512583487190752
21S02832372	BALF	Candida albicans	12067.0	4.081635301502951
21S02832390	BALF	Candida albicans	9.0	1.0
21S02832407	BALF	Epstein–Barr virus	5576.0	3.746400644491561
21S02832407	BALF	Candida albicans	2400.0	3.3803921600570277
21S02832416	BALF	Torque teno virus	5.0	0.7781512503836436
24B04122219	Blood	Klebsiella pneumoniae	518.0	2.7151673578484576
24B04122222	Blood	Torque teno virus	9.0	1.0
24B04122224	Blood	Epstein–Barr virus	18.0	1.2787536009528289
24B04122225	Blood	Enterococcus faecium	6309.0	3.8000293592441343
24B04122225	Blood	Herpes simplex virus 1	18.0	1.2787536009528289
24B04122225	Blood	Cytomegalovirus	64.0	1.8129133566428557
24B04122226	Blood	Enterococcus faecium	13.0	1.146128035678238
24B04122226	Blood	Acinetobacter baumannii	1272.0	3.1048284036536558
24B04122226	Blood	Cytomegalovirus	65.0	1.8195439355418688
24B04122226	Blood	Torque teno virus	11.0	1.0791812460476249
24B04122232	Blood	Haemophilus influenzae	5.0	0.7781512503836436
24B04122233	Blood	Cytomegalovirus	4.0	0.6989700043360189
24B04122234	Blood	Epstein–Barr virus	13.0	1.146128035678238
24B04122239	Blood	Epstein–Barr virus	4.0	0.6989700043360189
24B04122242	Blood	Klebsiella pneumoniae	4990.0	3.698187569866122
24B04122243	Blood	Torque teno virus	4.0	0.6989700043360189
24B04122243	Blood	Cytomegalovirus	30.0	1.4913616938342726
24B04122243	Blood	Epstein–Barr virus	8.0	0.9542425094393248
24B04122244	Blood	Cytomegalovirus	6.0	0.8450980400142568
24B04122244	Blood	Torque teno virus	165.0	2.220108088040055
24B04122245	Blood	Torque teno virus	19.0	1.3010299956639813
24B04122254	Blood	Epstein–Barr virus	7364.0	3.8671727511786496
24B04122257	Blood	Torque teno virus	6.0	0.8450980400142568
24B04122258	Blood	Cytomegalovirus	4.0	0.6989700043360189
24B04122258	Blood	Epstein–Barr virus	4.0	0.6989700043360189
24B04122258	Blood	Candida albicans	1.0	0.3010299956639812
24B04122262	Blood	Epstein–Barr virus	3.0	0.6020599913279624
24B04122263	Blood	Epstein–Barr virus	10.0	1.041392685158225
24B04122266	Blood	Acinetobacter baumannii	659.0	2.8195439355418688
24B04122266	Blood	Herpes simplex virus 1	13.0	1.146128035678238
24B04122266	Blood	Cytomegalovirus	6.0	0.8450980400142568
24B04122266	Blood	Epstein–Barr virus	11.0	1.0791812460476249
24B04122267	Blood	Epstein–Barr virus	6.0	0.8450980400142568
24B04122268	Blood	Epstein–Barr virus	5.0	0.7781512503836436
24B04122271	Blood	Cytomegalovirus	236.0	2.374748346010104
24B04122271	Blood	Epstein–Barr virus	66.0	1.8260748027008264
24B04122276	Blood	Herpes simplex virus 1	9.0	1.0
24B04122276	Blood	Cytomegalovirus	8429.0	3.9258275746247424
24B04122276	Blood	Torque teno virus	181.0	2.2600713879850747
24B04122277	Blood	Herpes simplex virus 1	6.0	0.8450980400142568
24B04122277	Blood	Cytomegalovirus	3149.0	3.4983105537896004
24B04122277	Blood	Torque teno virus	38.0	1.591064607026499
24B04122278	Blood	Herpes simplex virus 1	6.0	0.8450980400142568
24B04122278	Blood	Epstein–Barr virus	7.0	0.9030899869919436
24B04122279	Blood	Klebsiella pneumoniae	1676.0	3.2245330626060857
24B04122281	Blood	Cytomegalovirus	3.0	0.6020599913279624
24B04122282	Blood	Herpes simplex virus 1	3.0	0.6020599913279624
24B04122283	Blood	Cytomegalovirus	2340.0	3.3694014136966244
24B04122283	Blood	Epstein–Barr virus	3470.0	3.540454613671412
24B04122283	Blood	Torque teno virus	33.0	1.5314789170422551
24B04122284	Blood	Cytomegalovirus	634.0	2.8027737252919755
24B04122284	Blood	Epstein–Barr virus	2425.0	3.3848907965305544
24B04122284	Blood	Torque teno virus	21.0	1.3424226808222062
24B04122287	Blood	Cytomegalovirus	12.0	1.1139433523068367
24B04122287	Blood	Epstein–Barr virus	3.0	0.6020599913279624
24B04122288	Blood	Epstein–Barr virus	4.0	0.6989700043360189
24B04122289	Blood	Torque teno virus	4.0	0.6989700043360189
24B04122293	Blood	Epstein–Barr virus	92.0	1.968482948553935
24B04122293	Blood	Torque teno virus	16.0	1.230448921378274
24B04122294	Blood	Epstein–Barr virus	1911.0	3.2814878879400813
24B04122296	Blood	Klebsiella pneumoniae	55.0	1.7481880270062005
24B04122300	Blood	Torque teno virus	9.0	1.0
24B04122304	Blood	Epstein–Barr virus	31.0	1.505149978319906
24B04122305	Blood	Epstein–Barr virus	26.0	1.4313637641589874
24B04122306	Blood	Torque teno virus	11.0	1.0791812460476249
24B04122307	Blood	Epstein–Barr virus	3.0	0.6020599913279624
24B04122307	Blood	Torque teno virus	5.0	0.7781512503836436
24B04122309	Blood	Herpes simplex virus 1	490.0	2.6910814921229687
24B04122309	Blood	Cytomegalovirus	80.0	1.9084850188786495
24B04122309	Blood	Epstein–Barr virus	3.0	0.6020599913279624
24B04122310	Blood	Haemophilus influenzae	2.0	0.4771212547196624
24B04122310	Blood	Herpes simplex virus 1	23.0	1.380211241711606
24B04122311	Blood	Epstein–Barr virus	4.0	0.6989700043360189
24B04122314	Blood	Klebsiella pneumoniae	1070.0	3.029789470831856
24B04122317	Blood	Epstein–Barr virus	4.0	0.6989700043360189
24B04122318	Blood	Klebsiella pneumoniae	452.0	2.656098202012832
24B04122319	Blood	Cytomegalovirus	886.0	2.9479236198317262
24B04122320	Blood	Klebsiella pneumoniae	9.0	1.0
24B04122321	Blood	Cytomegalovirus	4.0	0.6989700043360189
24B04122321	Blood	Torque teno virus	5.0	0.7781512503836436
24B04122324	Blood	Enterococcus faecium	3.0	0.6020599913279624
24B04122327	Blood	Cytomegalovirus	24.0	1.3979400086720375
24B04122327	Blood	Epstein–Barr virus	218.0	2.3404441148401185
24B04122335	Blood	Epstein–Barr virus	1.0	0.3010299956639812
24B04122341	Blood	Epstein–Barr virus	329.0	2.5185139398778875
24B04122342	Blood	Epstein–Barr virus	3.0	0.6020599913279624
24B04122346	Blood	Enterococcus faecium	15.0	1.2041199826559248
24B04122346	Blood	Acinetobacter baumannii	3.0	0.6020599913279624
24B04122346	Blood	Herpes simplex virus 1	580.0	2.7641761323903307
24B04122346	Blood	Cytomegalovirus	5.0	0.7781512503836436
24B04122346	Blood	Epstein–Barr virus	23.0	1.380211241711606
24B04122347	Blood	Epstein–Barr virus	28.0	1.462397997898956
24B04122348	Blood	Klebsiella pneumoniae	10.0	1.041392685158225
24B04122348	Blood	Cytomegalovirus	4.0	0.6989700043360189
24B04122354	Blood	Klebsiella pneumoniae	2.0	0.4771212547196624
24B04122362	Blood	Cytomegalovirus	3.0	0.6020599913279624
24B04122403	Blood	Epstein–Barr virus	93.0	1.9731278535996983
24B04122406	Blood	Epstein–Barr virus	23.0	1.380211241711606
24B04122410	Blood	Epstein–Barr virus	12862.0	4.109342269637973
24B09772572	Blood	Epstein–Barr virus	9.0	1.0
24B09772576	Blood	Epstein–Barr virus	19.0	1.3010299956639813
24B09772576	Blood	Torque teno virus	6.0	0.8450980400142568
24B09772585	Blood	Epstein–Barr virus	134.0	2.130333768495006
24B09772587	Blood	Epstein–Barr virus	4.0	0.6989700043360189
24B09772590	Blood	Torque teno virus	5.0	0.7781512503836436
24B09772590	Blood	Epstein–Barr virus	3.0	0.6020599913279624
24B09772612	Blood	Epstein–Barr virus	6.0	0.8450980400142568
24B09772613	Blood	Herpes simplex virus 1	6.0	0.8450980400142568
24B09772613	Blood	Epstein–Barr virus	7.0	0.9030899869919436
24B09772614	Blood	Candida albicans	85.0	1.934498451243568
24B09772616	Blood	Epstein–Barr virus	15.0	1.2041199826559248
24B09772617	Blood	Epstein–Barr virus	26.0	1.4313637641589874
24B09772621	Blood	Torque teno virus	6.0	0.8450980400142568
24B09772659	Blood	Epstein–Barr virus	4.0	0.6989700043360189
24B09772660	Blood	Epstein–Barr virus	7.0	0.9030899869919436
24B09772663	Blood	Klebsiella pneumoniae	14.0	1.1760912590556811
24B09772663	Blood	Acinetobacter baumannii	17.0	1.255272505103306
24B09772663	Blood	Torque teno virus	58.0	1.7708520116421442
24B09772664	Blood	Acinetobacter baumannii	4.0	0.6989700043360189
24B09772668	Blood	Klebsiella pneumoniae	2.0	0.4771212547196624
24B09772668	Blood	Epstein–Barr virus	19.0	1.3010299956639813
24B09772685	Blood	Cytomegalovirus	22.0	1.3617278360175928
24B09772686	Blood	Cytomegalovirus	42.0	1.6334684555795866
24P04122323	Blood	Epstein–Barr virus	6.0	0.8450980400142568
24P04122328	Blood	Epstein–Barr virus	4.0	0.6989700043360189
24P04122332	Blood	Epstein–Barr virus	4.0	0.6989700043360189
24P04122334	Blood	Torque teno virus	1859.0	3.269512944217916
24P04122364	Blood	Enterococcus faecium	3.0	0.6020599913279624
24P04122364	Blood	Klebsiella pneumoniae	147.0	2.170261715394957
24P04122364	Blood	Cytomegalovirus	62.0	1.7993405494535817
24P08915309	Blood	Cytomegalovirus	19.0	1.3010299956639813
24P08915309	Blood	Torque teno virus	122.0	2.089905111439398
24P08915311	Blood	Epstein–Barr virus	56.0	1.7558748556724917
24P08915311	Blood	Torque teno virus	10.0	1.041392685158225
24P08915313	Blood	Epstein–Barr virus	23.0	1.380211241711606
24P08915321	Blood	Epstein–Barr virus	6.0	0.8450980400142568
24P08915322	Blood	Epstein–Barr virus	11.0	1.0791812460476249
24P08915326	Blood	Epstein–Barr virus	11.0	1.0791812460476249
24P08915328	Blood	Herpes simplex virus 1	3.0	0.6020599913279624
24P08915329	Blood	Epstein–Barr virus	3.0	0.6020599913279624
24P09772634	Blood	Epstein–Barr virus	3.0	0.6020599913279624
24S03507888	BALF	Cytomegalovirus	3.0	0.6020599913279624
24S03507888	BALF	Epstein–Barr virus	77.0	1.8920946026904804
24S03507914	BALF	Enterococcus faecium	330.0	2.519827993775719
24S03507914	BALF	Herpes simplex virus 1	933.0	2.970346876230093
24S03507921	BALF	Pseudomonas aeruginosa	15.0	1.2041199826559248
24S03507921	BALF	Cytomegalovirus	21974.0	4.341928883745809
24S03507921	BALF	Epstein–Barr virus	2668.0	3.426348573787508
24S03507921	BALF	Torque teno virus	2388.0	3.378216149749878
24S03507926	BALF	Cytomegalovirus	60.0	1.7853298350107671
24S03507927	BALF	Cytomegalovirus	2748.0	3.4391747398434687
24S03507927	BALF	Epstein–Barr virus	848.0	2.928907690243953
24S03507933	BALF	Candida albicans	157.0	2.198657086954422
24S03507937	BALF	Cytomegalovirus	6.0	0.8450980400142568
24S03507937	BALF	Torque teno virus	3149.0	3.4983105537896004
24S03507939	BALF	Herpes simplex virus 1	126.0	2.103803720955957
24S03507939	BALF	Cytomegalovirus	122.0	2.089905111439398
24S03507939	BALF	Epstein–Barr virus	1135.0	3.055378331375
24S03507939	BALF	Candida albicans	1905.0	3.2801228963023075
24S03507940	BALF	Epstein–Barr virus	5.0	0.7781512503836436
24S03507941	BALF	Torque teno virus	3.0	0.6020599913279624
24S03507941	BALF	Epstein–Barr virus	124.0	2.096910013008056
24S03507943	BALF	Herpes simplex virus 1	20.0	1.3222192947339193
24S03507944	BALF	Haemophilus influenzae	2105.0	3.323458366849468
24S03507944	BALF	Klebsiella pneumoniae	97.0	1.9912260756924949
24S03507944	BALF	Torque teno virus	11.0	1.0791812460476249
24S03507946	BALF	Haemophilus influenzae	64.0	1.8129133566428557
24S03507947	BALF	Epstein–Barr virus	176.0	2.2479732663618064
24S03507950	BALF	Herpes simplex virus 1	29.0	1.4771212547196624
24S03507950	BALF	Cytomegalovirus	16.0	1.230448921378274
24S03507950	BALF	Candida albicans	5772.0	3.761401557498631
24S03507955	BALF	Haemophilus influenzae	11.0	1.0791812460476249
24S03507959	BALF	Haemophilus influenzae	31.0	1.505149978319906
24S03507970	BALF	Pseudomonas aeruginosa	2485.0	3.395501124305626
24S03507970	BALF	Cytomegalovirus	136932.0	5.136508123012272
24S03507970	BALF	Epstein–Barr virus	967370.0	5.98559306389929
24S03507970	BALF	Candida albicans	26398.0	4.421587476009703
24S03507971	BALF	Cytomegalovirus	4.0	0.6989700043360189
24S03507971	BALF	Candida albicans	929.0	2.9684829485539352
24S03507973	BALF	Epstein–Barr virus	8.0	0.9542425094393248
24S03507973	BALF	Candida albicans	11.0	1.0791812460476249
24S03507977	BALF	Haemophilus influenzae	103.0	2.0170333392987803
24S03507977	BALF	Cytomegalovirus	111.0	2.049218022670181
24S03507978	BALF	Klebsiella pneumoniae	180.0	2.257678574869185
24S03507978	BALF	Pseudomonas aeruginosa	7.0	0.9030899869919436
24S03507982	BALF	Epstein–Barr virus	207.0	2.318063334962761
24S03507982	BALF	Candida albicans	293.0	2.4683473304121573
24S03508000	BALF	Enterococcus faecium	4506.0	3.6538875580709775
24S03508000	BALF	Epstein–Barr virus	47.0	1.6812412373755872
24S03508000	BALF	Candida albicans	28.0	1.462397997898956
24S03508001	BALF	Candida albicans	312.0	2.4955443375464483
24S03508002	BALF	Enterococcus faecium	20.0	1.3222192947339193
24S03508002	BALF	Klebsiella pneumoniae	8.0	0.9542425094393248
24S03508003	CSF	Cytomegalovirus	69.0	1.845098040014257
24S03508005	BALF	Epstein–Barr virus	6.0	0.8450980400142568
24S03508008	BALF	Herpes simplex virus 1	28682.0	4.4576245729130575
24S03508008	BALF	Candida albicans	293.0	2.4683473304121573
24S03508009	BALF	Herpes simplex virus 1	1224.0	3.088136088700552
24S03508010	BALF	Epstein–Barr virus	3.0	0.6020599913279624
24S03508010	BALF	Torque teno virus	28.0	1.462397997898956
24S03508010	BALF	Candida albicans	372.0	2.571708831808688
24S03508011	BALF	Enterococcus faecium	1995.0	3.3001605369513523
24S03508011	BALF	Cytomegalovirus	3.0	0.6020599913279624
24S03508011	BALF	Epstein–Barr virus	26323.0	4.420351882127958
24S03508011	BALF	Candida albicans	666.0	2.824125833916549
24S03508012	BALF	Epstein–Barr virus	3163.0	3.500236474825639
24S03508013	BALF	Epstein–Barr virus	26.0	1.4313637641589874
24S03508017	BALF	Enterococcus faecium	17589.0	4.245265839457462
24S03508017	BALF	Klebsiella pneumoniae	56.0	1.7558748556724917
24S03508017	BALF	Cytomegalovirus	96.0	1.9867717342662448
24S03508017	BALF	Epstein–Barr virus	938.0	2.972665592266111
24S03508017	BALF	Torque teno virus	420.0	2.6242820958356683
24S03508019	BALF	Enterococcus faecium	157.0	2.198657086954422
24S03508019	BALF	Cytomegalovirus	9.0	1.0
24S03508019	BALF	Epstein–Barr virus	4.0	0.6989700043360189
24S03508019	BALF	Candida albicans	26052.0	4.415857739475444
24S03508020	BALF	Klebsiella pneumoniae	3706.0	3.5690225860295635
24S03508020	BALF	Epstein–Barr virus	3.0	0.6020599913279624
24S03508021	BALF	Acinetobacter baumannii	2022.0	3.3059958827708047
24S03508021	BALF	Herpes simplex virus 1	2651.0	3.423573519732736
24S03508021	BALF	Epstein–Barr virus	1660.0	3.220369632451394
24S03508021	BALF	Candida albicans	7563.0	3.878751520173002
24S03508031	BALF	Haemophilus influenzae	543.0	2.73559889969818
24S03508031	BALF	Acinetobacter baumannii	112.0	2.05307844348342
24S03508037	BALF	Haemophilus influenzae	19901.0	4.298896721903126
24S03508037	BALF	Candida albicans	26.0	1.4313637641589874
24S03508038	BALF	Pseudomonas aeruginosa	89.0	1.9542425094393248
24S03508038	BALF	Herpes simplex virus 1	124616.0	5.09557729194259
24S03508038	BALF	Cytomegalovirus	99531.0	4.99796273088782
24S03508038	BALF	Epstein–Barr virus	114361.0	5.05828174183608
24S03508039	BALF	Enterococcus faecium	338.0	2.530199698203082
24S03508039	BALF	Klebsiella pneumoniae	7.0	0.9030899869919436
24S03508039	BALF	Acinetobacter baumannii	1221.0	3.0870712059065357
24S03508039	BALF	Cytomegalovirus	171751.0	5.234901802988686
24S03508039	BALF	Epstein–Barr virus	173.0	2.2405492482825995
24S03508039	BALF	Candida albicans	8721.0	3.940616082337408
24S03508040	BALF	Epstein–Barr virus	5.0	0.7781512503836436
24S03508041	BALF	Herpes simplex virus 1	109.0	2.041392685158225
24S03508041	BALF	Cytomegalovirus	13.0	1.146128035678238
24S03508046	BALF	Epstein–Barr virus	148.0	2.173186268412274
24S03508048	BALF	Candida albicans	129.0	2.113943352306837
24S03508053	BALF	Acinetobacter baumannii	439.0	2.6434526764861874
24S03508055	BALF	Haemophilus influenzae	6358.0	3.803388824983613
24S03508055	BALF	Cytomegalovirus	65.0	1.8195439355418688
24S03508055	BALF	Epstein–Barr virus	16.0	1.230448921378274
24S03508056	BALF	Enterococcus faecium	25148.0	4.4005207208783785
24S03508056	BALF	Klebsiella pneumoniae	187146.0	5.272182869687746
24S03508056	BALF	Herpes simplex virus 1	6799.0	3.832508912706236
24S03508056	BALF	Cytomegalovirus	38.0	1.591064607026499
24S03508056	BALF	Epstein–Barr virus	6.0	0.8450980400142568
24S03508057	BALF	Herpes simplex virus 1	143492.0	5.156830715456606
24S03508057	BALF	Epstein–Barr virus	137482.0	5.138249000256216
24S04122719	BALF	Epstein–Barr virus	5.0	0.7781512503836436
24S04122720	Tissue	Pseudomonas aeruginosa	9.0	1.0
24S04122728	BALF	Enterococcus faecium	1109.0	3.0453229787866576
24S04122728	BALF	Haemophilus influenzae	2336.0	3.368658712392227
24S04122728	BALF	Cytomegalovirus	147.0	2.170261715394957
24S04122728	BALF	Epstein–Barr virus	8.0	0.9542425094393248
24S04122728	BALF	Candida albicans	22405.0	4.350364331636265
24S04122729	BALF	Haemophilus influenzae	579.0	2.7634279935629373
24S04122729	BALF	Cytomegalovirus	4.0	0.6989700043360189
24S04122733	BALF	Acinetobacter baumannii	617.0	2.790988475088816
24S04122733	BALF	Candida albicans	3.0	0.6020599913279624
24S04122734	BALF	Haemophilus influenzae	4.0	0.6989700043360189
24S04122734	BALF	Acinetobacter baumannii	108.0	2.037426497940624
24S04122734	BALF	Herpes simplex virus 1	3.0	0.6020599913279624
24S04122734	BALF	Cytomegalovirus	16.0	1.230448921378274
24S04122734	BALF	Epstein–Barr virus	3.0	0.6020599913279624
24S04122736	BALF	Haemophilus influenzae	172.0	2.2380461031287955
24S04122736	BALF	Acinetobacter baumannii	14548.0	4.16283314387816
24S04122736	BALF	Herpes simplex virus 1	6.0	0.8450980400142568
24S04122736	BALF	Cytomegalovirus	46.0	1.6720978579357175
24S04122736	BALF	Epstein–Barr virus	17.0	1.255272505103306
24S04122736	BALF	Torque teno virus	41.0	1.6232492903979006
24S04122737	BALF	Haemophilus influenzae	108.0	2.037426497940624
24S04122737	BALF	Acinetobacter baumannii	789.0	2.8976270912904414
24S04122737	BALF	Epstein–Barr virus	4.0	0.6989700043360189
24S04122747	BALF	Haemophilus influenzae	252.0	2.403120521175818
24S04122753	BALF	Herpes simplex virus 1	441.0	2.645422269349092
24S04122753	BALF	Cytomegalovirus	40.0	1.6127838567197357
24S04122753	BALF	Epstein–Barr virus	37.0	1.57978359661681
24S04122753	BALF	Candida albicans	14023.0	4.146871903085739
24S04122754	BALF	Candida albicans	821.0	2.9148718175400505
24S04122758	BALF	Enterococcus faecium	45.0	1.662757831681574
24S04122763	BALF	Herpes simplex virus 1	57.0	1.7634279935629371
24S04122763	BALF	Candida albicans	18.0	1.2787536009528289
24S04122764	BALF	Herpes simplex virus 1	25.0	1.414973347970818
24S04122764	BALF	Epstein–Barr virus	7.0	0.9030899869919436
24S04122767	BALF	Herpes simplex virus 1	43.0	1.6434526764861874
24S04122768	BALF	Haemophilus influenzae	707.0	2.850033257689769
24S04122773	BALF	Acinetobacter baumannii	29.0	1.4771212547196624
24S04122775	BALF	Haemophilus influenzae	4.0	0.6989700043360189
24S04122775	BALF	Epstein–Barr virus	3.0	0.6020599913279624
24S04122775	BALF	Candida albicans	10.0	1.041392685158225
24S04122777	BALF	Cytomegalovirus	10.0	1.041392685158225
24S04122777	BALF	Torque teno virus	17.0	1.255272505103306
24S04122782	BALF	Epstein–Barr virus	3.0	0.6020599913279624
24S04122787	BALF	Haemophilus influenzae	58.0	1.7708520116421442
24S04122790	BALF	Epstein–Barr virus	3.0	0.6020599913279624
24S04122790	BALF	Candida albicans	36.0	1.568201724066995
24S04122793	BALF	Herpes simplex virus 1	85.0	1.934498451243568
24S04122794	BALF	Pseudomonas aeruginosa	27.0	1.4471580313422192
24S04122794	BALF	Herpes simplex virus 1	8.0	0.9542425094393248
24S04122794	BALF	Candida albicans	228.0	2.359835482339888
24S04122796	BALF	Enterococcus faecium	1539.0	3.187520720836463
24S04122796	BALF	Klebsiella pneumoniae	11355.0	4.05522538385382
24S04122796	BALF	Herpes simplex virus 1	3322.0	3.521530341278711
24S04122796	BALF	Cytomegalovirus	9.0	1.0
24S04122796	BALF	Epstein–Barr virus	8.0	0.9542425094393248
24S04122798	BALF	Haemophilus influenzae	611.0	2.7867514221455614
24S04122798	BALF	Cytomegalovirus	8.0	0.9542425094393248
24S04122798	BALF	Torque teno virus	501.0	2.7007037171450192
24S04122798	BALF	Candida albicans	108.0	2.037426497940624
24S04122799	BALF	Candida albicans	406.0	2.60959440922522
24S04122803	BALF	Cytomegalovirus	36.0	1.568201724066995
24S04122803	BALF	Epstein–Barr virus	13.0	1.146128035678238
24S04122804	BALF	Cytomegalovirus	5.0	0.7781512503836436
24S04122804	BALF	Epstein–Barr virus	7.0	0.9030899869919436
24S04122807	BALF	Herpes simplex virus 1	14764.0	4.169233451301097
24S04122807	BALF	Cytomegalovirus	64.0	1.8129133566428557
24S04122807	BALF	Epstein–Barr virus	100.0	2.004321373782642
24S04122811	BALF	Haemophilus influenzae	1711.0	3.2335037603411343
24S04122813	BALF	Epstein–Barr virus	4529.0	3.656098202012832
24S04122815	BALF	Haemophilus influenzae	564.0	2.7520484478194387
24S04122847	BALF	Haemophilus influenzae	33.0	1.5314789170422551
24S04122847	BALF	Cytomegalovirus	83.0	1.9242792860618816
24S04122847	BALF	Torque teno virus	165.0	2.220108088040055
24S04122847	BALF	Candida albicans	12.0	1.1139433523068367
24S04122852	BALF	Torque teno virus	91.0	1.9637878273455556
24S04122853	BALF	Cytomegalovirus	3.0	0.6020599913279624
24S04122853	BALF	Epstein–Barr virus	307.0	2.4885507165004443
24S04122853	BALF	Torque teno virus	133.0	2.127104798364808
24S04122854	BALF	Pseudomonas aeruginosa	328.0	2.5171958979499744
24S04122854	BALF	Acinetobacter baumannii	2586.0	3.4127964287165438
24S04122854	BALF	Herpes simplex virus 1	15.0	1.2041199826559248
24S04122854	BALF	Epstein–Barr virus	1685.0	3.226857570288724
24S04122854	BALF	Candida albicans	521798.0	5.717503242462749
24S04122868	BALF	Epstein–Barr virus	29.0	1.4771212547196624
24S04122869	BALF	Pseudomonas aeruginosa	114.0	2.060697840353612
24S04122871	BALF	Herpes simplex virus 1	70.0	1.8512583487190752
24S04122871	BALF	Epstein–Barr virus	325.0	2.513217600067939
24S04122872	BALF	Enterococcus faecium	239614.0	5.379514001585895
24S04122872	BALF	Cytomegalovirus	190.0	2.281033367247728
24S04122872	BALF	Epstein–Barr virus	93.0	1.9731278535996983
24S04122872	BALF	Torque teno virus	26.0	1.4313637641589874
24S04122872	BALF	Candida albicans	769.0	2.886490725172482
24S04122873	BALF	Acinetobacter baumannii	2029.0	3.307496037913213
24S04122876	BALF	Klebsiella pneumoniae	14.0	1.1760912590556811
24S04122876	BALF	Pseudomonas aeruginosa	95.0	1.9822712330395684
24S04122876	BALF	Acinetobacter baumannii	74719.0	4.873436863222037
24S04122876	BALF	Herpes simplex virus 1	1965.0	3.2935835134961167
24S04122876	BALF	Candida albicans	247.0	2.3944516808262164
24S04122877	Tissue	Candida albicans	8.0	0.9542425094393248
24S04122878	BALF	Herpes simplex virus 1	3.0	0.6020599913279624
24S04122881	BALF	Torque teno virus	39.0	1.6020599913279625
24S04122882	BALF	Klebsiella pneumoniae	170285.0	5.231178944071366
24S04122882	BALF	Torque teno virus	3.0	0.6020599913279624
24S04122883	BALF	Cytomegalovirus	38.0	1.591064607026499
24S04122883	BALF	Epstein–Barr virus	9217.0	3.9646367037885017
24S04122883	BALF	Candida albicans	198.0	2.298853076409707
24S04122885	BALF	Acinetobacter baumannii	11908.0	4.0758752952598325
24S04122885	BALF	Herpes simplex virus 1	31191.0	4.494043222179929
24S04122885	BALF	Cytomegalovirus	21.0	1.3424226808222062
24S04122885	BALF	Epstein–Barr virus	11.0	1.0791812460476249
24S04122885	BALF	Torque teno virus	68.0	1.8388490907372552
24S04122885	BALF	Candida albicans	204.0	2.311753861055754
24S04122886	BALF	Haemophilus influenzae	3838.0	3.584218112117405
24S04122889	BALF	Acinetobacter baumannii	37.0	1.57978359661681
24S04122889	BALF	Herpes simplex virus 1	12061.0	4.081419324134934
24S04122889	BALF	Cytomegalovirus	5.0	0.7781512503836436
24S04122889	BALF	Candida albicans	2899.0	3.462397997898956
24S04122890	CSF	Epstein–Barr virus	27.0	1.4471580313422192
24S04122895	BALF	Haemophilus influenzae	2159.0	3.3344537511509307
24S04122895	BALF	Epstein–Barr virus	7.0	0.9030899869919436
24S04122897	BALF	Enterococcus faecium	5456.0	3.736953953783146
24S04122897	BALF	Epstein–Barr virus	44.0	1.6532125137753435
24S04122907	BALF	Herpes simplex virus 1	4.0	0.6989700043360189
24S04122907	BALF	Candida albicans	7.0	0.9030899869919436
24S04122910	BALF	Haemophilus influenzae	4829.0	3.683947130751512
24S04122910	BALF	Herpes simplex virus 1	161.0	2.2095150145426308
24S04122910	BALF	Cytomegalovirus	270.0	2.432969290874406
24S04122910	BALF	Epstein–Barr virus	37092.0	4.569291959528586
24S04122910	BALF	Candida albicans	23314.0	4.367635419790511
24S04122922	BALF	Haemophilus influenzae	1080.0	3.03382569395331
24S04122922	BALF	Acinetobacter baumannii	142.0	2.155336037465062
24S04122922	BALF	Herpes simplex virus 1	10.0	1.041392685158225
24S04122922	BALF	Epstein–Barr virus	39.0	1.6020599913279625
24S04122932	BALF	Herpes simplex virus 1	19.0	1.3010299956639813
24S04122932	BALF	Epstein–Barr virus	4.0	0.6989700043360189
24S04122941	Tissue	Epstein–Barr virus	214.0	2.3324384599156054
24S04122947	BALF	Candida albicans	105.0	2.0253058652647704
24S04122951	BALF	Klebsiella pneumoniae	59.0	1.7781512503836436
24S04122951	BALF	Acinetobacter baumannii	90163.0	4.955033170333894
24S04122951	BALF	Epstein–Barr virus	41.0	1.6232492903979006
24S04122953	BALF	Haemophilus influenzae	761.0	2.8819549713396007
24S04122953	BALF	Klebsiella pneumoniae	62184.0	4.793685638664206
24S04122953	BALF	Epstein–Barr virus	293.0	2.4683473304121573
24S04122953	BALF	Torque teno virus	135.0	2.133538908370217
24S04122958	BALF	Cytomegalovirus	24.0	1.3979400086720375
24S04122958	BALF	Epstein–Barr virus	100.0	2.004321373782642
24S04122958	BALF	Candida albicans	498.0	2.6981005456233897
24S04122960	BALF	Candida albicans	5.0	0.7781512503836436
24S04122963	BALF	Epstein–Barr virus	11.0	1.0791812460476249
24S04122967	BALF	Acinetobacter baumannii	35.0	1.5563025007672873
24S04122967	BALF	Herpes simplex virus 1	4424.0	3.645913275033844
24S04122967	BALF	Candida albicans	24.0	1.3979400086720375
24S04122968	CSF	Klebsiella pneumoniae	14157.0	4.151001907992831
24S04122969	BALF	Herpes simplex virus 1	12.0	1.1139433523068367
24S04122969	BALF	Cytomegalovirus	4.0	0.6989700043360189
24S04122969	BALF	Candida albicans	84.0	1.9294189257142929
24S04122974	BALF	Cytomegalovirus	4571.0	3.660106221723244
24S04122974	BALF	Candida albicans	619.0	2.792391689498254
24S04122981	Tissue	Epstein–Barr virus	5736.0	3.758684849882441
24S04122984	BALF	Candida albicans	212.0	2.3283796034387376
24S04122987	BALF	Candida albicans	9.0	1.0
24S04122989	BALF	Enterococcus faecium	232.0	2.367355921026019
24S04122989	BALF	Candida albicans	172.0	2.2380461031287955
24S04122990	BALF	Torque teno virus	108.0	2.037426497940624
24S04122991	BALF	Acinetobacter baumannii	10.0	1.041392685158225
24S04122991	BALF	Cytomegalovirus	9.0	1.0
24S04122994	BALF	Enterococcus faecium	1187.0	3.074816440645175
24S04122996	BALF	Herpes simplex virus 1	3.0	0.6020599913279624
24S04122996	BALF	Epstein–Barr virus	4.0	0.6989700043360189
24S04122996	BALF	Candida albicans	493.0	2.693726948923647
24S04122997	BALF	Herpes simplex virus 1	32013.0	4.505339940604518
24S04123001	BALF	Cytomegalovirus	7.0	0.9030899869919436
24S04123005	BALF	Epstein–Barr virus	12189.0	4.086003705618382
24S04123005	BALF	Candida albicans	225.0	2.3541084391474008
24S04123007	Tissue	Cytomegalovirus	11.0	1.0791812460476249
24S04123008	BALF	Cytomegalovirus	7.0	0.9030899869919436
24S04123008	BALF	Epstein–Barr virus	28.0	1.462397997898956
24S04123009	BALF	Cytomegalovirus	10.0	1.041392685158225
24S04123009	BALF	Epstein–Barr virus	196.0	2.294466226161593
24S04123009	BALF	Candida albicans	715.0	2.854913022307856
24S04123011	BALF	Torque teno virus	16.0	1.230448921378274
24S04123011	BALF	Candida albicans	35754.0	4.553336782376888
24S04123017	BALF	Candida albicans	51.0	1.7160033436347992
24S04123029	BALF	Candida albicans	18.0	1.2787536009528289
24S04123031	BALF	Pseudomonas aeruginosa	6.0	0.8450980400142568
24S04123034	BALF	Haemophilus influenzae	17.0	1.255272505103306
24S04123034	BALF	Pseudomonas aeruginosa	1291.0	3.111262513659065
24S04123035	BALF	Klebsiella pneumoniae	1303561.0	6.115131691904451
24S04123035	BALF	Acinetobacter baumannii	145792.0	5.163736672580352
24S04123035	BALF	Herpes simplex virus 1	283583.0	5.452681724015499
24S04123035	BALF	Cytomegalovirus	1056469.0	6.023857169140872
24S04123035	BALF	Epstein–Barr virus	10155.0	4.006722692201684
24S04123035	BALF	Candida albicans	25525.0	4.406982764900961
24S04123036	BALF	Klebsiella pneumoniae	250159.0	5.398217868234877
24S04123036	BALF	Acinetobacter baumannii	65564.0	4.816672065545334
24S04123036	BALF	Herpes simplex virus 1	29085.0	4.463683999783557
24S04123036	BALF	Cytomegalovirus	34505.0	4.537894617981369
24S04123036	BALF	Epstein–Barr virus	440.0	2.6444385894678386
24S04123037	BALF	Epstein–Barr virus	5020.0	3.700790221374347
24S04123037	BALF	Candida albicans	8118.0	3.909502541405416
24S04123038	BALF	Haemophilus influenzae	49311.0	4.692952617038325
24S04123038	BALF	Cytomegalovirus	345.0	2.5390760987927767
24S04123038	BALF	Epstein–Barr virus	10217.0	4.009365898346244
24S04123038	BALF	Candida albicans	2246.0	3.351603072419129
24S04123039	BALF	Cytomegalovirus	10.0	1.041392685158225
24S04123039	BALF	Epstein–Barr virus	12.0	1.1139433523068367
24S04123039	BALF	Torque teno virus	14.0	1.1760912590556811
24S04123039	BALF	Candida albicans	4388.0	3.642365580844973
24S04123042	CSF	Klebsiella pneumoniae	3.0	0.6020599913279624
24S04123043	BALF	Epstein–Barr virus	3.0	0.6020599913279624
24S04123043	BALF	Torque teno virus	61.0	1.792391689498254
24S04123044	BALF	Haemophilus influenzae	5073.0	3.705350462885712
24S04123044	BALF	Candida albicans	3.0	0.6020599913279624
24S04123055	BALF	Haemophilus influenzae	73546.0	4.8665649624474
24S04123055	BALF	Torque teno virus	56.0	1.7558748556724917
24S04123060	BALF	Torque teno virus	41.0	1.6232492903979006
24S04123061	BALF	Cytomegalovirus	22.0	1.3617278360175928
24S04123061	BALF	Candida albicans	12.0	1.1139433523068367
24S04123063	CSF	Epstein–Barr virus	19543.0	4.29101345396538
24S04123065	CSF	Epstein–Barr virus	4.0	0.6989700043360189
24S04123066	CSF	Epstein–Barr virus	9.0	1.0
24S04123067	BALF	Epstein–Barr virus	20.0	1.3222192947339193
24S04123068	BALF	Haemophilus influenzae	12254.0	4.088313315588096
24S04123068	BALF	Klebsiella pneumoniae	466.0	2.6693168805661123
24S04123068	BALF	Epstein–Barr virus	4.0	0.6989700043360189
24S04123068	BALF	Candida albicans	4657.0	3.668199484198662
24S04123069	BALF	Haemophilus influenzae	64.0	1.8129133566428557
24S04123069	BALF	Klebsiella pneumoniae	1.0	0.3010299956639812
24S04123070	BALF	Klebsiella pneumoniae	1277.0	3.106530853822381
24S04123070	BALF	Herpes simplex virus 1	20.0	1.3222192947339193
24S04123070	BALF	Torque teno virus	21.0	1.3424226808222062
24S04123070	BALF	Candida albicans	1766.0	3.247236549506764
24S04123071	BALF	Candida albicans	4.0	0.6989700043360189
24S04123072	BALF	Cytomegalovirus	75.0	1.8808135922807916
24S04123073	BALF	Epstein–Barr virus	6.0	0.8450980400142568
24S04123074	BALF	Haemophilus influenzae	180130.0	5.255588460017704
24S04123074	BALF	Herpes simplex virus 1	3.0	0.6020599913279624
24S04123076	BALF	Herpes simplex virus 1	151.0	2.1818435879447726
24S04123076	BALF	Cytomegalovirus	223.0	2.3502480183341627
24S04123076	BALF	Epstein–Barr virus	43.0	1.6434526764861874
24S04123076	BALF	Torque teno virus	560.0	2.748962861256161
24S04123077	BALF	Enterococcus faecium	20264.0	4.306746608077712
24S04123077	BALF	Torque teno virus	7.0	0.9030899869919436
24S04123077	BALF	Cytomegalovirus	62.0	1.7993405494535817
24S04123077	BALF	Candida albicans	320607.0	5.505974354925511
24S04123078	BALF	Herpes simplex virus 1	87.0	1.944482672150169
24S04123078	BALF	Epstein–Barr virus	12.0	1.1139433523068367
24S04123079	BALF	Haemophilus influenzae	2429.0	3.385606273598312
24S04123080	BALF	Haemophilus influenzae	107.0	2.03342375548695
24S04123080	BALF	Epstein–Barr virus	14.0	1.1760912590556811
24S04123086	BALF	Epstein–Barr virus	4.0	0.6989700043360189
24S04123088	CSF	Torque teno virus	6.0	0.8450980400142568
24S04123089	BALF	Epstein–Barr virus	3.0	0.6020599913279624
24S04123089	BALF	Torque teno virus	4.0	0.6989700043360189
24S04123091	BALF	Klebsiella pneumoniae	11650.0	4.066363202258494
24S04123091	BALF	Cytomegalovirus	4.0	0.6989700043360189
24S04123091	BALF	Candida albicans	6.0	0.8450980400142568
24S04123093	BALF	Cytomegalovirus	9.0	1.0
24S04123101	BALF	Pseudomonas aeruginosa	728.0	2.8627275283179747
24S04123101	BALF	Cytomegalovirus	3.0	0.6020599913279624
24S04123101	BALF	Epstein–Barr virus	1.0	0.3010299956639812
24S04123102	BALF	Epstein–Barr virus	73.0	1.869231719730976
24S04123102	BALF	Torque teno virus	16.0	1.230448921378274
24S04123102	BALF	Candida albicans	82.0	1.919078092376074
24S04123110	BALF	Klebsiella pneumoniae	62.0	1.7993405494535817
24S04123110	BALF	Herpes simplex virus 1	16.0	1.230448921378274
24S04123110	BALF	Candida albicans	2203.0	3.3432115901797474
24S04123114	BALF	Klebsiella pneumoniae	1347287.0	6.129460441633493
24S04123114	BALF	Torque teno virus	14.0	1.1760912590556811
24S04123114	BALF	Cytomegalovirus	730.0	2.8639173769578603
24S04123114	BALF	Epstein–Barr virus	28.0	1.462397997898956
24S04123114	BALF	Candida albicans	516.0	2.7134905430939424
24S04123115	BALF	Klebsiella pneumoniae	17655.0	4.246892320153599
24S04123117	BALF	Herpes simplex virus 1	51.0	1.7160033436347992
24S04123118	BALF	Herpes simplex virus 1	22.0	1.3617278360175928
24S04123118	BALF	Cytomegalovirus	11.0	1.0791812460476249
24S04123118	BALF	Epstein–Barr virus	6599.0	3.8195439355418688
24S04123118	BALF	Candida albicans	251680.0	5.4008504308578
24S04123119	BALF	Candida albicans	17.0	1.255272505103306
24S04123120	BALF	Cytomegalovirus	532.0	2.7267272090265724
24S04123120	BALF	Candida albicans	41.0	1.6232492903979006
24S04123121	BALF	Epstein–Barr virus	3.0	0.6020599913279624
24S04123122	BALF	Candida albicans	226.0	2.3560258571931225
24S04123124	Blood	Haemophilus influenzae	9.0	1.0
24S04123124	Blood	Klebsiella pneumoniae	517.0	2.714329759745233
24S04123124	Blood	Pseudomonas aeruginosa	780.0	2.8926510338773004
24S04123124	Blood	Herpes simplex virus 1	300.0	2.478566495593843
24S04123125	BALF	Torque teno virus	4.0	0.6989700043360189
24S04123125	BALF	Epstein–Barr virus	20.0	1.3222192947339193
24S04123125	BALF	Candida albicans	160.0	2.206825876031849
24S04123131	BALF	Epstein–Barr virus	69.0	1.845098040014257
24S04123134	BALF	Enterococcus faecium	22193.0	4.3462355816990375
24S04123134	BALF	Herpes simplex virus 1	43.0	1.6434526764861874
24S04123134	BALF	Cytomegalovirus	13.0	1.146128035678238
24S04123134	BALF	Epstein–Barr virus	47.0	1.6812412373755872
24S04123134	BALF	Candida albicans	18585.0	4.269185932813952
24S04123135	BALF	Klebsiella pneumoniae	8.0	0.9542425094393248
24S04123136	BALF	Enterococcus faecium	351.0	2.546542663478131
24S04123136	BALF	Klebsiella pneumoniae	586.0	2.7686381012476144
24S04123136	BALF	Acinetobacter baumannii	26.0	1.4313637641589874
24S04123136	BALF	Herpes simplex virus 1	201.0	2.305351369446624
24S04123136	BALF	Cytomegalovirus	14.0	1.1760912590556811
24S04123136	BALF	Epstein–Barr virus	161.0	2.2095150145426308
24S04123136	BALF	Candida albicans	110.0	2.0453229787866576
24S04123137	BALF	Candida albicans	299.0	2.4771212547196626
24S04123138	BALF	Pseudomonas aeruginosa	3.0	0.6020599913279624
24S04123142	BALF	Klebsiella pneumoniae	5351.0	3.728516104759767
24S04123155	BALF	Candida albicans	133.0	2.127104798364808
24S04123196	BALF	Enterococcus faecium	1384.0	3.1414497734004674
24S04123196	BALF	Acinetobacter baumannii	7395.0	3.8689969024871353
24S04123196	BALF	Cytomegalovirus	178713.0	5.252158575362889
24S04123196	BALF	Epstein–Barr virus	30457.0	4.48370138233946
24S04123196	BALF	Candida albicans	56538.0	4.752348122895585
24S04123198	BALF	Cytomegalovirus	716.0	2.8555191556678
24S04123198	BALF	Epstein–Barr virus	1274.0	3.1055101847699738
24S04123201	BALF	Klebsiella pneumoniae	14.0	1.1760912590556811
24S04123206	CSF	Epstein–Barr virus	3.0	0.6020599913279624
24S09772363	BALF	Klebsiella pneumoniae	6.0	0.8450980400142568
24S09772363	BALF	Pseudomonas aeruginosa	28.0	1.462397997898956
24S09772363	BALF	Acinetobacter baumannii	11.0	1.0791812460476249
24S09772363	BALF	Cytomegalovirus	4.0	0.6989700043360189
24S09772363	BALF	Candida albicans	287.0	2.459392487759231
24S09772366	BALF	Herpes simplex virus 1	480.0	2.682145076373832
24S09772368	BALF	Epstein–Barr virus	23.0	1.380211241711606
24S09772369	BALF	Klebsiella pneumoniae	160.0	2.206825876031849
24S09772369	BALF	Pseudomonas aeruginosa	5.0	0.7781512503836436
24S09772369	BALF	Acinetobacter baumannii	36.0	1.568201724066995
24S09772369	BALF	Candida albicans	29.0	1.4771212547196624
24S09772373	BALF	Torque teno virus	95.0	1.9822712330395684
24S09772375	BALF	Torque teno virus	3745.0	3.5735677730392186
24S09772376	BALF	Epstein–Barr virus	883.0	2.946452265013073
24S09772377	BALF	Haemophilus influenzae	72.0	1.863322860120456
24S09772377	BALF	Herpes simplex virus 1	71.0	1.8573324964312683
24S09772377	BALF	Epstein–Barr virus	2182.0	3.339053735709139
24S09772380	BALF	Candida albicans	2212.0	3.344981413927258
24S09772381	BALF	Candida albicans	2.0	0.4771212547196624
24S09772382	BALF	Torque teno virus	1879.0	3.27415784926368
24S09772383	BALF	Epstein–Barr virus	5.0	0.7781512503836436
24S09772384	BALF	Epstein–Barr virus	12.0	1.1139433523068367
24S09772392	BALF	Enterococcus faecium	72.0	1.863322860120456
24S09772392	BALF	Klebsiella pneumoniae	34.0	1.5440680443502757
24S09772392	BALF	Acinetobacter baumannii	550.0	2.741151598851785
24S09772393	BALF	Haemophilus influenzae	4.0	0.6989700043360189
24S09772393	BALF	Pseudomonas aeruginosa	1375.0	3.1386184338994925
24S09772394	BALF	Candida albicans	4.0	0.6989700043360189
24S09772398	BALF	Herpes simplex virus 1	56819.0	4.754501229386917
24S09772398	BALF	Candida albicans	12426.0	4.094366298336134
24S09772404	BALF	Cytomegalovirus	8.0	0.9542425094393248
24S09772406	BALF	Klebsiella pneumoniae	68.0	1.8388490907372552
24S09772406	BALF	Herpes simplex virus 1	533.0	2.727541257028556
24S09772406	BALF	Candida albicans	991870.0	5.996455192687273
24S09772407	BALF	Klebsiella pneumoniae	75.0	1.8808135922807916
24S09772412	BALF	Candida albicans	708.0	2.8506462351830666
24S09772418	BALF	Herpes simplex virus 1	15.0	1.2041199826559248
24S09772418	BALF	Epstein–Barr virus	27.0	1.4471580313422192
24S09772418	BALF	Candida albicans	10376.0	4.016071816734024
24S09772419	BALF	Klebsiella pneumoniae	49473.0	4.694377024730461
24S09772419	BALF	Herpes simplex virus 1	4748.0	3.6766021695820186
24S09772423	BALF	Haemophilus influenzae	827.0	2.9180303367848803
24S09772423	BALF	Candida albicans	323.0	2.510545010206612
24S09772424	BALF	Enterococcus faecium	21456.0	4.331569001202976
24S09772424	BALF	Torque teno virus	3.0	0.6020599913279624
24S09772424	BALF	Cytomegalovirus	12.0	1.1139433523068367
24S09772424	BALF	Candida albicans	46360.0	4.666152795061145
24S09772426	BALF	Epstein–Barr virus	3.0	0.6020599913279624
24S09772431	BALF	Haemophilus influenzae	2416.0	3.3832766504076504
24S09772437	BALF	Epstein–Barr virus	41.0	1.6232492903979006
24S09772437	BALF	Candida albicans	1.0	0.3010299956639812
24S09772438	BALF	Haemophilus influenzae	20803.0	4.3181468451027945
24S09772438	BALF	Epstein–Barr virus	105.0	2.0253058652647704
24S09772446	BALF	Candida albicans	6.0	0.8450980400142568
24S09772449	BALF	Pseudomonas aeruginosa	544208.0	5.73576571976277
24S09772452	BALF	Herpes simplex virus 1	22820.0	4.358334670974681
24S09772452	BALF	Epstein–Barr virus	9438.0	3.9749259860897626
24S09772455	BALF	Epstein–Barr virus	17.0	1.255272505103306
24S09772457	BALF	Epstein–Barr virus	101.0	2.008600171761917
24S09772462	BALF	Enterococcus faecium	6981.0	3.84397984447816
24S09772462	BALF	Cytomegalovirus	3958.0	3.5975855017522047
24S09772462	BALF	Epstein–Barr virus	12724.0	4.104657791008797
24S09772462	BALF	Candida albicans	292.0	2.4668676203541096
24S09772463	BALF	Haemophilus influenzae	287680.0	5.458911179694844
24S09772464	BALF	Acinetobacter baumannii	244.0	2.3891660843645326
24S09772466	BALF	Epstein–Barr virus	3.0	0.6020599913279624
24S09772468	BALF	Herpes simplex virus 1	509.0	2.7075701760979363
24S09772468	BALF	Torque teno virus	181.0	2.2600713879850747
24S09772475	BALF	Candida albicans	3.0	0.6020599913279624
24S09772479	BALF	Haemophilus influenzae	25339.0	4.403806610547423
24S09772482	BALF	Haemophilus influenzae	1359216.0	6.1332887977032655
24S09772482	BALF	Klebsiella pneumoniae	15083.0	4.178516523733583
24S09772484	BALF	Haemophilus influenzae	1185.0	3.074084689028244
24S09772484	BALF	Epstein–Barr virus	203.0	2.3096301674258988
24S09772485	CSF	Pseudomonas aeruginosa	11.0	1.0791812460476249
24S09772490	BALF	Candida albicans	258.0	2.413299764081252
24S09772492	BALF	Cytomegalovirus	14.0	1.1760912590556811
24S09772493	BALF	Epstein–Barr virus	4224.0	3.625826713285711
24S09772494	BALF	Epstein–Barr virus	533.0	2.727541257028556
24S09772496	BALF	Pseudomonas aeruginosa	4.0	0.6989700043360189
24S09772507	BALF	Haemophilus influenzae	98.0	1.99563519459755
24S09772507	BALF	Klebsiella pneumoniae	2506.0	3.3991543339582164
24S09772507	BALF	Herpes simplex virus 1	22790.0	4.357763381123948
24S09772512	BALF	Enterococcus faecium	47710.0	4.678618519261306
24S09772512	BALF	Haemophilus influenzae	59.0	1.7781512503836436
24S09772512	BALF	Herpes simplex virus 1	11736.0	4.069557104582695
24S09772512	BALF	Cytomegalovirus	568.0	2.755112266395072
24S09772512	BALF	Epstein–Barr virus	338.0	2.530199698203082
24S09772513	BALF	Herpes simplex virus 1	66.0	1.8260748027008264
24S09772532	BALF	Haemophilus influenzae	2946.0	3.469380135849925
24S09772532	BALF	Cytomegalovirus	49.0	1.6989700043360187
24S09772532	BALF	Epstein–Barr virus	4.0	0.6989700043360189
24S09772532	BALF	Candida albicans	16171.0	4.2087637326616365
24S09772536	BALF	Herpes simplex virus 1	3.0	0.6020599913279624
24S09772536	BALF	Cytomegalovirus	3.0	0.6020599913279624
24S09772542	BALF	Enterococcus faecium	1504.0	3.1775364999298623
24S09772542	BALF	Candida albicans	246.0	2.392696953259666
24S09772542	BALF	Epstein–Barr virus	24.0	1.3979400086720375
24S09772544	BALF	Herpes simplex virus 1	571.0	2.7573960287930244
24S09772547	BALF	Enterococcus faecium	16.0	1.230448921378274
24S09772547	BALF	Pseudomonas aeruginosa	2187.0	3.340047317661393
24S09772547	BALF	Candida albicans	3.0	0.6020599913279624
24S09772551	BALF	Epstein–Barr virus	10832.0	4.034748743146489
24S09772554	Tissue	Epstein–Barr virus	28.0	1.462397997898956
24S09772555	BALF	Haemophilus influenzae	4.0	0.6989700043360189
24S09772555	BALF	Herpes simplex virus 1	10.0	1.041392685158225
24S09772555	BALF	Candida albicans	22.0	1.3617278360175928
24S09772556	BALF	Torque teno virus	5.0	0.7781512503836436
24S09772556	BALF	Epstein–Barr virus	6.0	0.8450980400142568
24S09772560	BALF	Haemophilus influenzae	12794.0	4.107040290223204
24S09772560	BALF	Acinetobacter baumannii	1979.0	3.296665190261531
24S09772562	BALF	Enterococcus faecium	98580.0	4.993793219299322
24S09772562	BALF	Klebsiella pneumoniae	17744.0	4.249076003683611
24S09772562	BALF	Pseudomonas aeruginosa	445288.0	5.648641966861951
24S09772562	BALF	Acinetobacter baumannii	235811.0	5.372565901697062
25B02135953	Blood	Cytomegalovirus	12740.0	4.1052035157103415
25B02135953	Blood	Epstein–Barr virus	150.0	2.1789769472931693
25B02135953	Blood	Torque teno virus	797.0	2.9020028913507296
25B02135955	Blood	Pseudomonas aeruginosa	26.0	1.4313637641589874
25B02135973	Blood	Epstein–Barr virus	9.0	1.0
25B02135977	Blood	Torque teno virus	214.0	2.3324384599156054
25B02135978	Blood	Cytomegalovirus	3.0	0.6020599913279624
25B02135990	Blood	Epstein–Barr virus	6.0	0.8450980400142568
25B02135993	Blood	Herpes simplex virus 1	19.0	1.3010299956639813
25B02135993	Blood	Epstein–Barr virus	48.0	1.6901960800285136
25B02136006	Blood	Enterococcus faecium	3.0	0.6020599913279624
25B02136014	Blood	Enterococcus faecium	13.0	1.146128035678238
25B02136014	Blood	Herpes simplex virus 1	1096.0	3.0402066275747117
25B02136014	Blood	Candida albicans	1299.0	3.113943352306837
25B02136015	Blood	Herpes simplex virus 1	208.0	2.320146286111054
25B02136015	Blood	Candida albicans	17.0	1.255272505103306
25B02136018	Blood	Epstein–Barr virus	4.0	0.6989700043360189
25B02136020	Blood	Enterococcus faecium	7.0	0.9030899869919436
25B02136020	Blood	Herpes simplex virus 1	14.0	1.1760912590556811
25B02136020	Blood	Cytomegalovirus	18.0	1.2787536009528289
25B02136022	Blood	Epstein–Barr virus	16.0	1.230448921378274
25B02136030	Blood	Acinetobacter baumannii	4.0	0.6989700043360189
25B02136030	Blood	Cytomegalovirus	31.0	1.505149978319906
25B02136030	Blood	Candida albicans	6.0	0.8450980400142568
25B02136033	Blood	Pseudomonas aeruginosa	5.0	0.7781512503836436
25B02136037	Blood	Torque teno virus	13.0	1.146128035678238
25B02136037	Blood	Cytomegalovirus	120.0	2.08278537031645
25B02136037	Blood	Epstein–Barr virus	36.0	1.568201724066995
25B02136040	Blood	Enterococcus faecium	12.0	1.1139433523068367
25B02136040	Blood	Herpes simplex virus 1	37.0	1.57978359661681
25B02136040	Blood	Cytomegalovirus	759.0	2.880813592280792
25B02136044	Blood	Klebsiella pneumoniae	11.0	1.0791812460476249
25B02136044	Blood	Acinetobacter baumannii	7.0	0.9030899869919436
25B02136044	Blood	Cytomegalovirus	43.0	1.6434526764861874
25B02136044	Blood	Candida albicans	3.0	0.6020599913279624
25B02136050	Blood	Cytomegalovirus	568.0	2.755112266395072
25B02136052	Blood	Herpes simplex virus 1	3.0	0.6020599913279624
25B02136059	Blood	Cytomegalovirus	5.0	0.7781512503836436
25B02136059	Blood	Torque teno virus	1795.0	3.2543063323312857
25B02136060	Blood	Cytomegalovirus	26.0	1.4313637641589874
25B02136060	Blood	Torque teno virus	2317.0	3.3651134316275773
25B02136064	Blood	Enterococcus faecium	4.0	0.6989700043360189
25B02136064	Blood	Cytomegalovirus	3.0	0.6020599913279624
25B02136067	Blood	Torque teno virus	4.0	0.6989700043360189
25B02136067	Blood	Epstein–Barr virus	10.0	1.041392685158225
25B02136070	Blood	Klebsiella pneumoniae	129.0	2.113943352306837
25B02136070	Blood	Herpes simplex virus 1	3.0	0.6020599913279624
25B02136070	Blood	Epstein–Barr virus	4.0	0.6989700043360189
25B02136071	Blood	Klebsiella pneumoniae	69.0	1.845098040014257
25B02136073	Blood	Epstein–Barr virus	3786.0	3.578295305120826
25B02136079	Blood	Torque teno virus	8.0	0.9542425094393248
25B02136081	Blood	Epstein–Barr virus	6.0	0.8450980400142568
25B02136083	Blood	Epstein–Barr virus	8.0	0.9542425094393248
25B02136098	Blood	Herpes simplex virus 1	3.0	0.6020599913279624
25B02136103	Blood	Epstein–Barr virus	32.0	1.5185139398778875
25B02136104	Blood	Epstein–Barr virus	6.0	0.8450980400142568
25B02136108	Blood	Epstein–Barr virus	136.0	2.1367205671564067
25B02136117	Blood	Torque teno virus	1250.0	3.09725730969342
25B02136118	Blood	Torque teno virus	455.0	2.6589648426644352
25B02136120	Blood	Epstein–Barr virus	6.0	0.8450980400142568
25B02136121	Blood	Epstein–Barr virus	3.0	0.6020599913279624
25B02136124	Blood	Epstein–Barr virus	4.0	0.6989700043360189
25B02136134	Blood	Candida albicans	8.0	0.9542425094393248
25B02136136	Blood	Cytomegalovirus	66.0	1.8260748027008264
25B02136136	Blood	Epstein–Barr virus	5.0	0.7781512503836436
25B02136142	Blood	Torque teno virus	170.0	2.2329961103921536
25B02136145	Blood	Epstein–Barr virus	3.0	0.6020599913279624
25B02136157	Blood	Enterococcus faecium	49.0	1.6989700043360187
25B02136157	Blood	Epstein–Barr virus	15.0	1.2041199826559248
25B02136170	Blood	Cytomegalovirus	14.0	1.1760912590556811
25B02136173	Blood	Cytomegalovirus	98.0	1.99563519459755
25B02136174	Blood	Cytomegalovirus	83.0	1.9242792860618816
25B02136177	Blood	Epstein–Barr virus	15.0	1.2041199826559248
25B02136183	Blood	Herpes simplex virus 1	3.0	0.6020599913279624
25B02136197	Blood	Epstein–Barr virus	10.0	1.041392685158225
25B02136230	Blood	Torque teno virus	15.0	1.2041199826559248
25B02136230	Blood	Cytomegalovirus	87.0	1.944482672150169
25B02136231	Blood	Torque teno virus	3.0	0.6020599913279624
25B02136231	Blood	Cytomegalovirus	5.0	0.7781512503836436
25B02136232	Blood	Epstein–Barr virus	4.0	0.6989700043360189
25B02136233	Blood	Epstein–Barr virus	5.0	0.7781512503836436
25B02136241	Blood	Cytomegalovirus	3.0	0.6020599913279624
25B02136258	Blood	Epstein–Barr virus	34630.0	4.539465032358342
25B02136259	Blood	Epstein–Barr virus	35262.0	4.547319257141486
25B02136260	Blood	Torque teno virus	6.0	0.8450980400142568
25B02136267	Blood	Acinetobacter baumannii	3.0	0.6020599913279624
25B02136284	Blood	Epstein–Barr virus	42.0	1.6334684555795866
25B02136295	Blood	Epstein–Barr virus	20.0	1.3222192947339193
25B02136296	Blood	Enterococcus faecium	7.0	0.9030899869919436
25B02136296	Blood	Acinetobacter baumannii	8.0	0.9542425094393248
25B02136296	Blood	Cytomegalovirus	36.0	1.568201724066995
25B02136296	Blood	Epstein–Barr virus	9.0	1.0
25B02136299	Blood	Cytomegalovirus	10.0	1.041392685158225
25B02136299	Blood	Epstein–Barr virus	96.0	1.9867717342662448
25B02136301	Blood	Klebsiella pneumoniae	17.0	1.255272505103306
25B02136301	Blood	Cytomegalovirus	34.0	1.5440680443502757
25B02136302	Blood	Enterococcus faecium	9.0	1.0
25B02136304	Blood	Epstein–Barr virus	6.0	0.8450980400142568
25B02136319	Blood	Cytomegalovirus	60.0	1.7853298350107671
25B02136325	Blood	Acinetobacter baumannii	22.0	1.3617278360175928
25B02136325	Blood	Epstein–Barr virus	19.0	1.3010299956639813
25B02136326	Blood	Epstein–Barr virus	4.0	0.6989700043360189
25B02136333	Blood	Epstein–Barr virus	7.0	0.9030899869919436
25B02136334	Blood	Acinetobacter baumannii	7.0	0.9030899869919436
25B02136338	Blood	Enterococcus faecium	1.0	0.3010299956639812
25B02136338	Blood	Klebsiella pneumoniae	1.0	0.3010299956639812
25B02136338	Blood	Cytomegalovirus	36.0	1.568201724066995
25B02136338	Blood	Epstein–Barr virus	3.0	0.6020599913279624
25B02136344	Blood	Enterococcus faecium	5.0	0.7781512503836436
25B02136346	Blood	Klebsiella pneumoniae	3.0	0.6020599913279624
25B02136346	Blood	Cytomegalovirus	11.0	1.0791812460476249
25B02136346	Blood	Epstein–Barr virus	4.0	0.6989700043360189
25B02136347	Blood	Epstein–Barr virus	3855.0	3.586137025230793
25B02136348	Blood	Epstein–Barr virus	6889.0	3.8382192219076257
25B02136353	Blood	Epstein–Barr virus	5.0	0.7781512503836436
25B02136360	Blood	Cytomegalovirus	3.0	0.6020599913279624
25B02136360	Blood	Epstein–Barr virus	4.0	0.6989700043360189
25B02136368	Blood	Cytomegalovirus	4.0	0.6989700043360189
25B02136368	Blood	Epstein–Barr virus	8.0	0.9542425094393248
25B02136368	Blood	Candida albicans	6.0	0.8450980400142568
25B02136371	Blood	Cytomegalovirus	28.0	1.462397997898956
25B02136379	Blood	Epstein–Barr virus	5.0	0.7781512503836436
25B02136387	Blood	Epstein–Barr virus	3.0	0.6020599913279624
25B02136388	Blood	Epstein–Barr virus	7.0	0.9030899869919436
25B02136390	Blood	Acinetobacter baumannii	31.0	1.505149978319906
25B02136390	Blood	Herpes simplex virus 1	37.0	1.57978359661681
25B02136390	Blood	Cytomegalovirus	3.0	0.6020599913279624
25B02136390	Blood	Epstein–Barr virus	41.0	1.6232492903979006
25B02136390	Blood	Candida albicans	6.0	0.8450980400142568
25B02136393	Blood	Herpes simplex virus 1	2.0	0.4771212547196624
25B02136394	Blood	Herpes simplex virus 1	3.0	0.6020599913279624
25B02136398	Blood	Acinetobacter baumannii	7053.0	3.848435455331471
25B02136398	Blood	Herpes simplex virus 1	1387.0	3.142389466118836
25B02136398	Blood	Cytomegalovirus	190.0	2.281033367247728
25B02136419	Blood	Epstein–Barr virus	5.0	0.7781512503836436
25B02136420	Blood	Epstein–Barr virus	3.0	0.6020599913279624
25B02136424	Blood	Epstein–Barr virus	34.0	1.5440680443502757
25B02136425	Blood	Epstein–Barr virus	46.0	1.6720978579357175
25B02136557	Blood	Torque teno virus	35.0	1.5563025007672873
25B02136575	Blood	Epstein–Barr virus	5.0	0.7781512503836436
25B08254190	Blood	Epstein–Barr virus	20.0	1.3222192947339193
25B08254199	Blood	Acinetobacter baumannii	3.0	0.6020599913279624
25B08254199	Blood	Epstein–Barr virus	3.0	0.6020599913279624
25B08254215	Blood	Torque teno virus	1.0	0.3010299956639812
25B08254215	Blood	Cytomegalovirus	1.0	0.3010299956639812
25B08254216	Blood	Torque teno virus	19.0	1.3010299956639813
25B08254216	Blood	Cytomegalovirus	4.0	0.6989700043360189
25B08254219	Blood	Epstein–Barr virus	27.0	1.4471580313422192
25B08254220	Blood	Cytomegalovirus	4.0	0.6989700043360189
25B08254220	Blood	Epstein–Barr virus	7.0	0.9030899869919436
25B08254229	Blood	Klebsiella pneumoniae	6861.0	3.8364507137201542
25B08254239	Blood	Klebsiella pneumoniae	1961.0	3.29269900304393
25B08254241	Blood	Epstein–Barr virus	11.0	1.0791812460476249
25B08254242	Blood	Epstein–Barr virus	57.0	1.7634279935629371
25B08254243	Blood	Klebsiella pneumoniae	75.0	1.8808135922807916
25B08254248	Blood	Cytomegalovirus	85.0	1.934498451243568
25B08254248	Blood	Epstein–Barr virus	17.0	1.255272505103306
25B08254250	Blood	Klebsiella pneumoniae	44.0	1.6532125137753435
25B08254250	Blood	Cytomegalovirus	45.0	1.662757831681574
25B08254250	Blood	Epstein–Barr virus	11.0	1.0791812460476249
25B08254253	Blood	Klebsiella pneumoniae	11.0	1.0791812460476249
25B08254262	Blood	Acinetobacter baumannii	16.0	1.230448921378274
25B08254266	Blood	Klebsiella pneumoniae	17.0	1.255272505103306
25B08254266	Blood	Herpes simplex virus 1	4.0	0.6989700043360189
25B08254266	Blood	Epstein–Barr virus	6.0	0.8450980400142568
25B08254267	Blood	Epstein–Barr virus	4.0	0.6989700043360189
25B08254273	Blood	Epstein–Barr virus	18.0	1.2787536009528289
25B08254280	Blood	Herpes simplex virus 1	38.0	1.591064607026499
25B08254280	Blood	Cytomegalovirus	605.0	2.782472624166286
25B08254280	Blood	Epstein–Barr virus	46.0	1.6720978579357175
25B08254284	Blood	Klebsiella pneumoniae	8.0	0.9542425094393248
25B08254287	Blood	Cytomegalovirus	179.0	2.255272505103306
25B08254287	Blood	Epstein–Barr virus	70.0	1.8512583487190752
25B08254288	Blood	Cytomegalovirus	20.0	1.3222192947339193
25B08254288	Blood	Epstein–Barr virus	10.0	1.041392685158225
25B08254291	Blood	Klebsiella pneumoniae	4.0	0.6989700043360189
25B08254293	Blood	Epstein–Barr virus	8.0	0.9542425094393248
25B08254298	Blood	Epstein–Barr virus	5.0	0.7781512503836436
25B08254299	Blood	Epstein–Barr virus	13.0	1.146128035678238
25B08254307	Blood	Cytomegalovirus	1.0	0.3010299956639812
25B08254318	Blood	Cytomegalovirus	1.0	0.3010299956639812
25B08254331	Blood	Torque teno virus	95.0	1.9822712330395684
25B08254332	Blood	Torque teno virus	4.0	0.6989700043360189
25B08254335	Blood	Klebsiella pneumoniae	22.0	1.3617278360175928
25B08254335	Blood	Cytomegalovirus	36.0	1.568201724066995
25B08254336	Blood	Cytomegalovirus	6.0	0.8450980400142568
25B08254336	Blood	Epstein–Barr virus	5.0	0.7781512503836436
25P02754348	Blood	Klebsiella pneumoniae	3.0	0.6020599913279624
25S02136446	BALF	Herpes simplex virus 1	3.0	0.6020599913279624
25S02136446	BALF	Epstein–Barr virus	14.0	1.1760912590556811
25S02136447	Tissue	Torque teno virus	3.0	0.6020599913279624
25S02136463	BALF	Enterococcus faecium	5356.0	3.7289216463728594
25S02136463	BALF	Herpes simplex virus 1	10.0	1.041392685158225
25S02136463	BALF	Epstein–Barr virus	21.0	1.3424226808222062
25S02136463	BALF	Candida albicans	24334.0	4.386231350579525
25S02136464	BALF	Cytomegalovirus	51.0	1.7160033436347992
25S02136464	BALF	Epstein–Barr virus	342.0	2.5352941200427703
25S02136471	BALF	Acinetobacter baumannii	5.0	0.7781512503836436
25S02136473	BALF	Enterococcus faecium	1002.0	3.001300933020418
25S02136473	BALF	Herpes simplex virus 1	15450.0	4.188956592526399
25S02136473	BALF	Cytomegalovirus	3092.0	3.490379920003179
25S02136473	BALF	Epstein–Barr virus	6857.0	3.836197480778925
25S02136476	BALF	Torque teno virus	4.0	0.6989700043360189
25S02136476	BALF	Cytomegalovirus	6.0	0.8450980400142568
25S02136476	BALF	Epstein–Barr virus	165.0	2.220108088040055
25S02136476	BALF	Candida albicans	2.0	0.4771212547196624
25S02136477	BALF	Haemophilus influenzae	23710.0	4.374949870524949
25S02136477	BALF	Herpes simplex virus 1	20.0	1.3222192947339193
25S02136477	BALF	Cytomegalovirus	7.0	0.9030899869919436
25S02136477	BALF	Epstein–Barr virus	7659.0	3.884228769632604
25S02136477	BALF	Candida albicans	6391.0	3.805636766305935
25S02136478	BALF	Klebsiella pneumoniae	731.0	2.864511081058392
25S02136478	BALF	Epstein–Barr virus	13562.0	4.132355761753956
25S02136478	BALF	Candida albicans	1314.0	3.1189257528257768
25S02136482	BALF	Haemophilus influenzae	17.0	1.255272505103306
25S02136482	BALF	Epstein–Barr virus	16.0	1.230448921378274
25S02136482	BALF	Candida albicans	344.0	2.537819095073274
25S02136483	BALF	Epstein–Barr virus	36689.0	4.564547711755948
25S02136483	BALF	Candida albicans	694.0	2.8419848045901137
25S02136486	BALF	Haemophilus influenzae	780.0	2.8926510338773004
25S02136486	BALF	Klebsiella pneumoniae	2713.0	3.433609843323718
25S02136486	BALF	Pseudomonas aeruginosa	7.0	0.9030899869919436
25S02136486	BALF	Acinetobacter baumannii	31.0	1.505149978319906
25S02136486	BALF	Epstein–Barr virus	272.0	2.436162647040756
25S02136486	BALF	Candida albicans	231.0	2.3654879848909
25S02136487	BALF	Haemophilus influenzae	79052.0	4.897918355719508
25S02136487	BALF	Klebsiella pneumoniae	27291.0	4.436035362607869
25S02136487	BALF	Pseudomonas aeruginosa	472.0	2.674861140737812
25S02136487	BALF	Acinetobacter baumannii	272.0	2.436162647040756
25S02136487	BALF	Epstein–Barr virus	1555.0	3.1920095926536702
25S02136487	BALF	Candida albicans	544.0	2.7363965022766426
25S02136497	BALF	Pseudomonas aeruginosa	7800.0	3.892150277901364
25S02136497	BALF	Acinetobacter baumannii	64469.0	4.809357670211106
25S02136497	BALF	Herpes simplex virus 1	12.0	1.1139433523068367
25S02136506	BALF	Herpes simplex virus 1	65.0	1.8195439355418688
25S02136509	BALF	Epstein–Barr virus	14.0	1.1760912590556811
25S02136510	BALF	Enterococcus faecium	4688.0	3.6710802327388494
25S02136510	BALF	Acinetobacter baumannii	29.0	1.4771212547196624
25S02136510	BALF	Candida albicans	645301.0	5.809763011128538
25S02136511	BALF	Haemophilus influenzae	110.0	2.0453229787866576
25S02136511	BALF	Pseudomonas aeruginosa	173811.0	5.24007975688754
25S02136517	BALF	Klebsiella pneumoniae	136.0	2.1367205671564067
25S02136517	BALF	Epstein–Barr virus	2213.0	3.345177616542704
25S02136522	BALF	Enterococcus faecium	270.0	2.432969290874406
25S02136522	BALF	Epstein–Barr virus	1370.0	3.137037454789513
25S02136522	BALF	Candida albicans	417.0	2.621176281775035
25S02136523	BALF	Pseudomonas aeruginosa	70.0	1.8512583487190752
25S02136523	BALF	Epstein–Barr virus	584.0	2.7671558660821804
25S02136524	BALF	Epstein–Barr virus	861.0	2.9355072658247128
25S02136528	BALF	Haemophilus influenzae	42740.0	4.630844679021343
25S02136530	BALF	Candida albicans	454.0	2.6580113966571126
25S02136535	BALF	Acinetobacter baumannii	20.0	1.3222192947339193
25S02136538	BALF	Haemophilus influenzae	528.0	2.7234556720351857
25S02136544	BALF	Pseudomonas aeruginosa	314136.0	5.497119091920542
25S02136544	BALF	Epstein–Barr virus	1067.0	3.028571252692537
25S02136544	BALF	Candida albicans	6885.0	3.837967018368655
25S02136550	BALF	Epstein–Barr virus	61.0	1.792391689498254
25S02136551	BALF	Epstein–Barr virus	5.0	0.7781512503836436
25S02136551	BALF	Candida albicans	4550.0	3.658106835506393
25S02136553	BALF	Herpes simplex virus 1	259.0	2.4149733479708178
25S02136553	BALF	Epstein–Barr virus	61.0	1.792391689498254
25S02136553	BALF	Candida albicans	156072.0	5.1933277783652745
25S02136555	BALF	Epstein–Barr virus	425.0	2.629409599102719
25S02136555	BALF	Candida albicans	731.0	2.864511081058392
25S02136559	BALF	Candida albicans	588.0	2.770115294787101
25S02136560	BALF	Candida albicans	928.0	2.968015713993642
25S02136561	BALF	Candida albicans	6197.0	3.792251571903264
25S02136562	BALF	Epstein–Barr virus	451.0	2.655138434811382
25S02136564	BALF	Epstein–Barr virus	584.0	2.7671558660821804
25S02136565	BALF	Epstein–Barr virus	9390.0	3.9727118405470665
25S02136565	BALF	Candida albicans	1718.0	3.2352758766870524
25S02136566	BALF	Pseudomonas aeruginosa	1.0	0.3010299956639812
25S02136566	BALF	Acinetobacter baumannii	4.0	0.6989700043360189
25S02136566	BALF	Cytomegalovirus	25.0	1.414973347970818
25S02136566	BALF	Epstein–Barr virus	109.0	2.041392685158225
25S02136567	BALF	Pseudomonas aeruginosa	27.0	1.4471580313422192
25S02136567	BALF	Acinetobacter baumannii	253.0	2.404833716619938
25S02136567	BALF	Herpes simplex virus 1	52.0	1.7242758696007892
25S02136567	BALF	Cytomegalovirus	104.0	2.0211892990699383
25S02136567	BALF	Epstein–Barr virus	37.0	1.57978359661681
25S02136567	BALF	Candida albicans	59.0	1.7781512503836436
25S02136568	BALF	Cytomegalovirus	8.0	0.9542425094393248
25S02136568	BALF	Epstein–Barr virus	17.0	1.255272505103306
25S02136568	BALF	Candida albicans	46.0	1.6720978579357175
25S02136577	BALF	Candida albicans	4215.0	3.62490060220449
25S02136584	BALF	Haemophilus influenzae	406284.0	5.60883078851523
25S02136584	BALF	Epstein–Barr virus	1929.0	3.285557309007774
25S02136584	BALF	Candida albicans	1416.0	3.1513698502474603
25S02136586	BALF	Candida albicans	28191.0	4.4501258867319535
25S02136587	BALF	Acinetobacter baumannii	955.0	2.9804578922761
25S02136587	BALF	Herpes simplex virus 1	94.0	1.977723605288848
25S02136587	BALF	Candida albicans	243.0	2.3873898263387296
25S02136588	BALF	Herpes simplex virus 1	375.0	2.575187844927661
25S02136588	BALF	Epstein–Barr virus	3378.0	3.5287881917748964
25S02136590	BALF	Klebsiella pneumoniae	8745.0	3.941809473008838
25S02136590	BALF	Epstein–Barr virus	1676.0	3.2245330626060857
25S02136591	BALF	Haemophilus influenzae	10336.0	4.014394516273535
25S02136591	BALF	Cytomegalovirus	8.0	0.9542425094393248
25S02136591	BALF	Epstein–Barr virus	6.0	0.8450980400142568
25S02136591	BALF	Candida albicans	2.0	0.4771212547196624
25S02136595	BALF	Candida albicans	15.0	1.2041199826559248
25S02136596	BALF	Pseudomonas aeruginosa	464036.0	5.666552610415197
25S02136597	BALF	Enterococcus faecium	1668.0	3.2224563366792465
25S02136598	BALF	Haemophilus influenzae	331.0	2.521138083704036
25S02136600	BALF	Acinetobacter baumannii	13.0	1.146128035678238
25S02136600	BALF	Cytomegalovirus	6.0	0.8450980400142568
25S02136600	BALF	Epstein–Barr virus	241.0	2.383815365980431
25S02136601	BALF	Epstein–Barr virus	18.0	1.2787536009528289
25S02136607	BALF	Enterococcus faecium	164.0	2.2174839442139063
25S02136607	BALF	Klebsiella pneumoniae	86.0	1.9395192526186185
25S02136607	BALF	Cytomegalovirus	3.0	0.6020599913279624
25S02136607	BALF	Candida albicans	178.0	2.2528530309798933
25S02136610	BALF	Acinetobacter baumannii	27.0	1.4471580313422192
25S02136610	BALF	Herpes simplex virus 1	4.0	0.6989700043360189
25S02136611	BALF	Epstein–Barr virus	2388.0	3.378216149749878
25S02136612	Tissue	Torque teno virus	4.0	0.6989700043360189
25S02136614	BALF	Herpes simplex virus 1	8.0	0.9542425094393248
25S02136614	BALF	Candida albicans	20.0	1.3222192947339193
25S02136616	BALF	Cytomegalovirus	2699.0	3.431363764158988
25S02136616	BALF	Epstein–Barr virus	158948.0	5.201257799971156
25S02136618	BALF	Cytomegalovirus	14.0	1.1760912590556811
25S02136620	BALF	Haemophilus influenzae	201406.0	5.304074560599641
25S02136620	BALF	Herpes simplex virus 1	126.0	2.103803720955957
25S02136620	BALF	Epstein–Barr virus	797.0	2.9020028913507296
25S02136620	BALF	Candida albicans	20.0	1.3222192947339193
25S02136626	BALF	Klebsiella pneumoniae	34935.0	4.543273178913283
25S02136627	BALF	Klebsiella pneumoniae	568.0	2.755112266395072
25S02136628	BALF	Pseudomonas aeruginosa	13.0	1.146128035678238
25S02136629	BALF	Cytomegalovirus	720.0	2.857935264719429
25S02136629	BALF	Epstein–Barr virus	484.0	2.6857417386022635
25S02136629	BALF	Candida albicans	14676.0	4.166637294231805
25S02136630	Tissue	Klebsiella pneumoniae	365.0	2.5634810853944106
25S02136632	Tissue	Epstein–Barr virus	12.0	1.1139433523068367
25S02136637	BALF	Enterococcus faecium	99.0	2.0
25S02136637	BALF	Haemophilus influenzae	5144.0	3.711385379098452
25S02136637	BALF	Candida albicans	51.0	1.7160033436347992
25S02136638	BALF	Haemophilus influenzae	235.0	2.3729120029701067
25S02136640	BALF	Enterococcus faecium	30.0	1.4913616938342726
25S02136640	BALF	Acinetobacter baumannii	4.0	0.6989700043360189
25S02136640	BALF	Candida albicans	31.0	1.505149978319906
25S02136649	BALF	Enterococcus faecium	1182.0	3.0729847446279304
25S02136649	BALF	Acinetobacter baumannii	33.0	1.5314789170422551
25S02136649	BALF	Epstein–Barr virus	17312.0	4.2383723290283255
25S02136649	BALF	Candida albicans	117847.0	5.071322216505364
25S02136650	BALF	Herpes simplex virus 1	27.0	1.4471580313422192
25S02136650	BALF	Epstein–Barr virus	53.0	1.7323937598229686
25S02136651	Tissue	Torque teno virus	5.0	0.7781512503836436
25S02136656	CSF	Epstein–Barr virus	3.0	0.6020599913279624
25S02136657	CSF	Epstein–Barr virus	4.0	0.6989700043360189
25S02136661	BALF	Acinetobacter baumannii	217.0	2.3384564936046046
25S02136661	BALF	Torque teno virus	9.0	1.0
25S02136661	BALF	Candida albicans	30637.0	4.486260411831544
25S02136662	BALF	Enterococcus faecium	9.0	1.0
25S02136662	BALF	Acinetobacter baumannii	12.0	1.1139433523068367
25S02136662	BALF	Cytomegalovirus	3799.0	3.57978359661681
25S02136663	BALF	Cytomegalovirus	223.0	2.3502480183341627
25S02136666	BALF	Cytomegalovirus	13.0	1.146128035678238
25S02136666	BALF	Candida albicans	49.0	1.6989700043360187
25S02136682	BALF	Enterococcus faecium	59.0	1.7781512503836436
25S02136682	BALF	Acinetobacter baumannii	1644.0	3.216165902285993
25S02136682	BALF	Cytomegalovirus	4728.0	3.674769314015426
25S02136682	BALF	Epstein–Barr virus	47.0	1.6812412373755872
25S02136685	BALF	Haemophilus influenzae	3517.0	3.5462958351214424
25S02136685	BALF	Pseudomonas aeruginosa	57.0	1.7634279935629371
25S02136685	BALF	Acinetobacter baumannii	162.0	2.2121876044039577
25S02136685	BALF	Candida albicans	20765.0	4.317352849677771
25S02136686	BALF	Klebsiella pneumoniae	2255.0	3.3533390953113047
25S02136686	BALF	Acinetobacter baumannii	47.0	1.6812412373755872
25S02136686	BALF	Epstein–Barr virus	7785.0	3.891314399382143
25S02136688	BALF	Epstein–Barr virus	279.0	2.4471580313422194
25S02136690	BALF	Epstein–Barr virus	1295.0	3.1126050015345745
25S02136690	BALF	Candida albicans	957.0	2.9813655090785445
25S02136694	BALF	Pseudomonas aeruginosa	4785.0	3.6799726942774185
25S02136699	BALF	Klebsiella pneumoniae	38.0	1.591064607026499
25S02136699	BALF	Candida albicans	27.0	1.4471580313422192
25S02136700	BALF	Cytomegalovirus	145.0	2.164352855784437
25S02136702	BALF	Herpes simplex virus 1	5819.0	3.7649229846498886
25S02136702	BALF	Epstein–Barr virus	422.0	2.6263403673750423
25S02136703	BALF	Haemophilus influenzae	896.0	2.952792443044092
25S02136708	BALF	Pseudomonas aeruginosa	65.0	1.8195439355418688
25S02136709	BALF	Pseudomonas aeruginosa	401589.0	5.6037828898966975
25S02136711	BALF	Epstein–Barr virus	6.0	0.8450980400142568
25S02136711	BALF	Candida albicans	126.0	2.103803720955957
25S02136712	BALF	Haemophilus influenzae	320.0	2.506505032404872
25S02136712	BALF	Epstein–Barr virus	3285.0	3.516667559099043
25S02136715	CSF	Torque teno virus	646.0	2.810904280668701
25S02136716	BALF	Torque teno virus	5.0	0.7781512503836436
25S02136716	BALF	Cytomegalovirus	426.0	2.630427875025024
25S02136720	BALF	Haemophilus influenzae	4666.0	3.669037800885156
25S02136720	BALF	Herpes simplex virus 1	2263.0	3.354876422516234
25S02136720	BALF	Epstein–Barr virus	1353.0	3.131618664349125
25S02136721	BALF	Epstein–Barr virus	517.0	2.714329759745233
25S02136724	BALF	Enterococcus faecium	31927.0	4.504171714775967
25S02136724	BALF	Pseudomonas aeruginosa	22.0	1.3617278360175928
25S02136724	BALF	Epstein–Barr virus	1807.0	3.2571984261393445
25S02136726	BALF	Herpes simplex virus 1	2371.0	3.375114684692225
25S02136726	BALF	Cytomegalovirus	7.0	0.9030899869919436
25S02136726	BALF	Epstein–Barr virus	1416.0	3.1513698502474603
25S02136727	BALF	Enterococcus faecium	27.0	1.4471580313422192
25S02136730	BALF	Klebsiella pneumoniae	150.0	2.1789769472931693
25S02136730	BALF	Acinetobacter baumannii	89.0	1.9542425094393248
25S02136733	BALF	Enterococcus faecium	840.0	2.924795995797912
25S02136733	BALF	Pseudomonas aeruginosa	223.0	2.3502480183341627
25S02136733	BALF	Acinetobacter baumannii	355.0	2.5514499979728757
25S02136733	BALF	Herpes simplex virus 1	2587.0	3.412964271996662
25S02136733	BALF	Cytomegalovirus	75.0	1.8808135922807916
25S02136733	BALF	Epstein–Barr virus	38.0	1.591064607026499
25S02136733	BALF	Candida albicans	420.0	2.6242820958356683
25S02136734	BALF	Enterococcus faecium	11.0	1.0791812460476249
25S02136734	BALF	Pseudomonas aeruginosa	461.0	2.6646419755561257
25S02136734	BALF	Acinetobacter baumannii	136.0	2.1367205671564067
25S02136734	BALF	Herpes simplex virus 1	13899.0	4.143014800254095
25S02136734	BALF	Cytomegalovirus	68.0	1.8388490907372552
25S02136734	BALF	Epstein–Barr virus	504.0	2.7032913781186614
25S02136737	BALF	Epstein–Barr virus	605.0	2.782472624166286
25S02136738	BALF	Epstein–Barr virus	20.0	1.3222192947339193
25S02136742	BALF	Enterococcus faecium	60.0	1.7853298350107671
25S02136742	BALF	Herpes simplex virus 1	4845.0	3.6853834098014873
25S02136742	BALF	Cytomegalovirus	46563.0	4.668050280561738
25S02136742	BALF	Epstein–Barr virus	35544.0	4.550778518564257
25S02136742	BALF	Candida albicans	12049.0	4.080987046910887
25S02136749	BALF	Candida albicans	6400.0	3.8062478271957914
25S02136751	BALF	Enterococcus faecium	5080.0	3.705949194910296
25S02136751	BALF	Herpes simplex virus 1	15241.0	4.18304195729064
25S02136751	BALF	Cytomegalovirus	591.0	2.77232170672292
25S02136751	BALF	Candida albicans	11494.0	4.060508975605297
25S02136754	BALF	Pseudomonas aeruginosa	29.0	1.4771212547196624
25S02136756	BALF	Candida albicans	682.0	2.8344207036815323
25S02136757	BALF	Torque teno virus	24.0	1.3979400086720375
25S02136759	Tissue	Torque teno virus	89.0	1.9542425094393248
25S02136766	BALF	Enterococcus faecium	19692.0	4.294311880902013
25S02136766	BALF	Pseudomonas aeruginosa	14.0	1.1760912590556811
25S02136766	BALF	Epstein–Barr virus	2381.0	3.3769417571467586
25S02136766	BALF	Candida albicans	175768.0	5.244942281908966
25S02136778	BALF	Epstein–Barr virus	13540.0	4.131650738089541
25S02136778	BALF	Candida albicans	7779.0	3.890979596989689
25S02136779	BALF	Herpes simplex virus 1	2280.0	3.3581252852766488
25S02136780	BALF	Epstein–Barr virus	1211.0	3.0835026198302677
25S02136780	BALF	Candida albicans	67.0	1.8325089127062364
25S02136781	BALF	Cytomegalovirus	13.0	1.146128035678238
25S02136781	BALF	Epstein–Barr virus	2925.0	3.466274321789292
25S02136782	BALF	Cytomegalovirus	16.0	1.230448921378274
25S02136788	BALF	Klebsiella pneumoniae	35946.0	4.555662651664352
25S02136788	BALF	Epstein–Barr virus	1485.0	3.1720188094245563
25S02136788	BALF	Candida albicans	87886.0	4.9439246401954815
25S02136789	BALF	Herpes simplex virus 1	128.0	2.110589710299249
25S02136789	BALF	Candida albicans	62.0	1.7993405494535817
25S02136790	BALF	Candida albicans	16.0	1.230448921378274
25S02136793	BALF	Klebsiella pneumoniae	54.0	1.740362689494244
25S02136793	BALF	Herpes simplex virus 1	629.0	2.7993405494535817
25S02136793	BALF	Epstein–Barr virus	4828.0	3.683857205400346
25S02136793	BALF	Candida albicans	242.0	2.385606273598312
25S02136797	Tissue	Pseudomonas aeruginosa	279.0	2.4471580313422194
25S02136798	BALF	Epstein–Barr virus	3860.0	3.586699801624049
25S02136803	BALF	Acinetobacter baumannii	25.0	1.414973347970818
25S02136806	BALF	Enterococcus faecium	29863.0	4.475147976918248
25S02136806	BALF	Pseudomonas aeruginosa	37.0	1.57978359661681
25S02136806	BALF	Cytomegalovirus	483.0	2.6848453616444123
25S02136806	BALF	Epstein–Barr virus	207583.0	5.3171938762501325
25S02136806	BALF	Candida albicans	87312.0	4.941078910463202
25S02136809	BALF	Cytomegalovirus	150.0	2.1789769472931693
25S02136812	BALF	Pseudomonas aeruginosa	236169.0	5.373224729594474
25S02136812	BALF	Candida albicans	138.0	2.143014800254095
25S02136814	BALF	Torque teno virus	403.0	2.606381365110605
25S02136820	BALF	Epstein–Barr virus	45.0	1.662757831681574
25S02136823	BALF	Torque teno virus	269.0	2.431363764158988
25S02136824	BALF	Enterococcus faecium	108.0	2.037426497940624
25S02136824	BALF	Candida albicans	23217.0	4.365824806859364
25S02136826	BALF	Pseudomonas aeruginosa	73.0	1.869231719730976
25S02136826	BALF	Epstein–Barr virus	2421.0	3.384174138807033
25S02136831	BALF	Herpes simplex virus 1	174.0	2.2430380486862944
25S02136831	BALF	Cytomegalovirus	243.0	2.3873898263387296
25S02136831	BALF	Candida albicans	1562.0	3.193958978019187
25S02136834	BALF	Acinetobacter baumannii	26.0	1.4313637641589874
25S02136834	BALF	Candida albicans	5055.0	3.703807065274329
25S02136837	BALF	Haemophilus influenzae	17.0	1.255272505103306
25S02136837	BALF	Epstein–Barr virus	9682.0	3.986009931853261
25S02136837	BALF	Candida albicans	654567.0	5.815954770047576
25S02136839	BALF	Enterococcus faecium	535626.0	5.728862460900585
25S02136839	BALF	Herpes simplex virus 1	93815.0	4.972276912143853
25S02136839	BALF	Candida albicans	6917.0	3.839980557678343
25S02136841	BALF	Pseudomonas aeruginosa	12.0	1.1139433523068367
25S02136841	BALF	Herpes simplex virus 1	64.0	1.8129133566428557
25S02136841	BALF	Epstein–Barr virus	38.0	1.591064607026499
25S02136841	BALF	Candida albicans	1315.0	3.1192558892779365
25S02136850	BALF	Haemophilus influenzae	7577.0	3.8795546009389743
25S02136852	BALF	Epstein–Barr virus	99.0	2.0
25S02136856	CSF	Cytomegalovirus	4.0	0.6989700043360189
25S02136858	BALF	Klebsiella pneumoniae	221.0	2.346352974450639
25S02136858	BALF	Candida albicans	4.0	0.6989700043360189
25S02136859	BALF	Klebsiella pneumoniae	186.0	2.271841606536499
25S02136860	BALF	Candida albicans	9017.0	3.955110230970552
25S02136861	BALF	Candida albicans	230.0	2.3636119798921444
25S02136866	BALF	Klebsiella pneumoniae	3556.0	3.55108386518578
25S02136866	BALF	Acinetobacter baumannii	1434423.0	6.156677542993313
25S02136867	BALF	Klebsiella pneumoniae	25035.0	4.398564942881259
25S02136867	BALF	Acinetobacter baumannii	21533.0	4.333124708716883
25S02136871	BALF	Haemophilus influenzae	25.0	1.414973347970818
25S02136871	BALF	Klebsiella pneumoniae	271.0	2.4345689040341987
25S02136871	BALF	Cytomegalovirus	24.0	1.3979400086720375
25S02136871	BALF	Epstein–Barr virus	2444.0	3.388278863459639
25S02136871	BALF	Candida albicans	1080.0	3.03382569395331
25S02136873	BALF	Cytomegalovirus	10.0	1.041392685158225
25S02136879	BALF	Enterococcus faecium	3675.0	3.565375502714073
25S02136879	BALF	Klebsiella pneumoniae	76745.0	4.885055749319287
25S02136879	BALF	Candida albicans	30103.0	4.478624205311808
25S02136881	BALF	Enterococcus faecium	48511.0	4.685849179615941
25S02136881	BALF	Acinetobacter baumannii	2164.0	3.3354579006893843
25S02136881	BALF	Epstein–Barr virus	5620.0	3.7498135852929377
25S02136881	BALF	Candida albicans	106131.0	5.0258463483508695
25S02136884	Tissue	Herpes simplex virus 1	12.0	1.1139433523068367
25S02136886	Tissue	Cytomegalovirus	5.0	0.7781512503836436
25S02136888	BALF	Pseudomonas aeruginosa	35543.0	4.550766300232815
25S02136889	BALF	Enterococcus faecium	280.0	2.44870631990508
25S02136889	BALF	Epstein–Barr virus	16608.0	4.220343485097047
25S02136889	BALF	Candida albicans	58399.0	4.7664128471124
25S02136890	BALF	Cytomegalovirus	1828.0	3.262213705476417
25S02136890	BALF	Epstein–Barr virus	14975.0	4.17539583139403
25S02136901	BALF	Cytomegalovirus	11.0	1.0791812460476249
25S02136902	BALF	Epstein–Barr virus	6276.0	3.797752128650711
25S02136902	BALF	Candida albicans	31821.0	4.502727471403209
25S02136905	CSF	Herpes simplex virus 1	2382.0	3.377124042346456
25S02136912	BALF	Pseudomonas aeruginosa	117.0	2.071882007306125
25S02136919	BALF	Epstein–Barr virus	310.0	2.492760389026837
25S02136921	BALF	Cytomegalovirus	422.0	2.6263403673750423
25S02136924	BALF	Enterococcus faecium	205.0	2.3138672203691533
25S02136924	BALF	Acinetobacter baumannii	17.0	1.255272505103306
25S02136924	BALF	Herpes simplex virus 1	538.0	2.7315887651867388
25S02136924	BALF	Cytomegalovirus	13253.0	4.122346966255079
25S02136924	BALF	Epstein–Barr virus	157360.0	5.196897106781019
25S02136924	BALF	Candida albicans	48018.0	4.681413111593479
25S02136931	BALF	Haemophilus influenzae	100.0	2.004321373782642
25S02136931	BALF	Epstein–Barr virus	14887.0	4.172836360122711
25S02136935	BALF	Pseudomonas aeruginosa	538.0	2.7315887651867388
25S02754342	BALF	Pseudomonas aeruginosa	14272.0	4.154515265792397
25S02754343	BALF	Candida albicans	10593.0	4.025059968599579
25S06675476	BALF	Enterococcus faecium	78563.0	4.895223586969621
25S06675476	BALF	Candida albicans	165.0	2.220108088040055
25S06675478	BALF	Epstein–Barr virus	39.0	1.6020599913279625
25S06675479	BALF	Cytomegalovirus	77.0	1.8920946026904804
25S06675479	BALF	Epstein–Barr virus	1112.0	3.046495164334708
25S06675479	BALF	Candida albicans	27540.0	4.439979705223639
25S06675483	BALF	Herpes simplex virus 1	34.0	1.5440680443502757
25S06675483	BALF	Cytomegalovirus	134.0	2.130333768495006
25S06675483	BALF	Epstein–Barr virus	1502.0	3.176958980586908
25S06675483	BALF	Candida albicans	431.0	2.635483746814912
25S06675484	Tissue	Torque teno virus	155.0	2.1931245983544616
25S06675494	BALF	Epstein–Barr virus	38.0	1.591064607026499
25S06675494	BALF	Candida albicans	5.0	0.7781512503836436
25S06675503	BALF	Epstein–Barr virus	1811.0	3.2581581933407944
25S06675506	BALF	Haemophilus influenzae	3281.0	3.5161385767170743
25S06675506	BALF	Klebsiella pneumoniae	323.0	2.510545010206612
25S06675506	BALF	Pseudomonas aeruginosa	334.0	2.525044807036845
25S06675506	BALF	Acinetobacter baumannii	144.0	2.161368002234975
25S06675506	BALF	Herpes simplex virus 1	80.0	1.9084850188786495
25S06675506	BALF	Epstein–Barr virus	1179.0	3.071882007306125
25S06675506	BALF	Candida albicans	156.0	2.1958996524092336
25S06675525	CSF	Klebsiella pneumoniae	64780.0	4.811447647766932
25S06675526	CSF	Klebsiella pneumoniae	4882.0	3.688686724284124
25S06675527	BALF	Herpes simplex virus 1	4.0	0.6989700043360189
25S06675527	BALF	Candida albicans	52.0	1.7242758696007892
25S06675530	BALF	Herpes simplex virus 1	187.0	2.27415784926368
25S06675530	BALF	Candida albicans	90.0	1.9590413923210936
25S06675534	BALF	Epstein–Barr virus	14.0	1.1760912590556811
25S06675535	BALF	Epstein–Barr virus	410.0	2.6138418218760693
25S06675539	BALF	Epstein–Barr virus	1532.0	3.185542154854375
25S06675547	BALF	Haemophilus influenzae	213.0	2.330413773349191
25S06675548	BALF	Epstein–Barr virus	4242.0	3.627673031766616
25S06675548	BALF	Candida albicans	3343.0	3.524266268766979
25S06675563	BALF	Enterococcus faecium	8458.0	3.927319024959656
25S06675563	BALF	Epstein–Barr virus	61.0	1.792391689498254
25S06675563	BALF	Candida albicans	11.0	1.0791812460476249
25S06675570	BALF	Pseudomonas aeruginosa	11990.0	4.078855402979768
25S06675570	BALF	Cytomegalovirus	76.0	1.8864907251724816
25S06675570	BALF	Torque teno virus	4477.0	3.651084089243012
25S06675570	BALF	Candida albicans	2319.0	3.3654879848909
25S06675572	Tissue	Torque teno virus	75.0	1.8808135922807916
25S06675572	Tissue	Cytomegalovirus	553.0	2.74350976472843
25S06675573	BALF	Epstein–Barr virus	22654.0	4.355164066515204
25S06675574	Tissue	Torque teno virus	458.0	2.661812685537261
25S06675576	BALF	Enterococcus faecium	9.0	1.0
25S06675576	BALF	Herpes simplex virus 1	6466.0	3.8107028609471167
25S06675576	BALF	Cytomegalovirus	38.0	1.591064607026499
25S06675576	BALF	Epstein–Barr virus	943.0	2.974971994298069
25S06675576	BALF	Candida albicans	9853.0	3.9936125579388895
25S06675581	BALF	Herpes simplex virus 1	235.0	2.3729120029701067
25S06675581	BALF	Candida albicans	169.0	2.230448921378274
25S06675585	BALF	Epstein–Barr virus	360.0	2.5575072019056577
25S06675587	BALF	Cytomegalovirus	11.0	1.0791812460476249
25S06675591	BALF	Epstein–Barr virus	167.0	2.225309281725863
25S06675591	BALF	Candida albicans	576.0	2.761175813155732
25S06675593	BALF	Candida albicans	724.0	2.8603380065709936
25S06675597	BALF	Enterococcus faecium	11.0	1.0791812460476249
25S06675597	BALF	Acinetobacter baumannii	15.0	1.2041199826559248
25S06675598	BALF	Pseudomonas aeruginosa	58.0	1.7708520116421442
25S06675599	BALF	Epstein–Barr virus	6.0	0.8450980400142568
25S06675599	BALF	Candida albicans	227.0	2.357934847000454
25S06675603	BALF	Candida albicans	11216.0	4.049876719873882
25S06675605	BALF	Herpes simplex virus 1	4923.0	3.692318044259279
25S06675605	BALF	Cytomegalovirus	617.0	2.790988475088816
25S06675605	BALF	Epstein–Barr virus	41.0	1.6232492903979006
25S06675605	BALF	Candida albicans	2693.0	3.430397591386966
25S06675612	Tissue	Torque teno virus	1839.0	3.2648178230095364
25S06675617	BALF	Pseudomonas aeruginosa	689675.0	5.838645113260336
25S06675617	BALF	Cytomegalovirus	34.0	1.5440680443502757
25S06675617	BALF	Candida albicans	815.0	2.9116901587538613
25S06675620	BALF	Haemophilus influenzae	3.0	0.6020599913279624
25S06675620	BALF	Pseudomonas aeruginosa	56.0	1.7558748556724917
25S06675621	BALF	Pseudomonas aeruginosa	51.0	1.7160033436347992
25S06675630	BALF	Cytomegalovirus	4.0	0.6989700043360189
25S06675631	BALF	Klebsiella pneumoniae	21502.0	4.332499054918179
25S06675631	BALF	Acinetobacter baumannii	893.0	2.951337518795918
25S06675631	BALF	Cytomegalovirus	2328.0	3.367169488534681
25S06675633	Tissue	Epstein–Barr virus	5.0	0.7781512503836436
25S06675639	BALF	Klebsiella pneumoniae	22.0	1.3617278360175928
25S06675639	BALF	Herpes simplex virus 1	10.0	1.041392685158225
25S06675639	BALF	Epstein–Barr virus	15715.0	4.1963420201397685
25S06675640	CSF	Cytomegalovirus	1.0	0.3010299956639812
25S06675641	CSF	Cytomegalovirus	11.0	1.0791812460476249
25S06675644	BALF	Epstein–Barr virus	5.0	0.7781512503836436
25S06675646	BALF	Herpes simplex virus 1	11.0	1.0791812460476249
25S06675646	BALF	Epstein–Barr virus	10489.0	4.020775488193558
25S06675652	BALF	Acinetobacter baumannii	3.0	0.6020599913279624
25S06675654	BALF	Acinetobacter baumannii	161635.0	5.208538094434417
25S06675654	BALF	Candida albicans	508.0	2.7067177823367587
25S06675655	BALF	Pseudomonas aeruginosa	673856.0	5.828567744161373
25S06675656	BALF	Klebsiella pneumoniae	7.0	0.9030899869919436
25S06675656	BALF	Torque teno virus	69.0	1.845098040014257
25S06675656	BALF	Candida albicans	409.0	2.6127838567197355
25S06675657	BALF	Pseudomonas aeruginosa	33.0	1.5314789170422551
25S06675658	BALF	Cytomegalovirus	93.0	1.9731278535996983
25S06675658	BALF	Epstein–Barr virus	886.0	2.9479236198317262
25S06675659	BALF	Epstein–Barr virus	1065.0	3.0277572046905536
25S06675659	BALF	Candida albicans	1035.0	3.0153597554092144
25S07328029	BALF	Enterococcus faecium	86.0	1.9395192526186185
25S07328029	BALF	Pseudomonas aeruginosa	66.0	1.8260748027008264
25S07328029	BALF	Acinetobacter baumannii	3.0	0.6020599913279624
25S07328029	BALF	Herpes simplex virus 1	138.0	2.143014800254095
25S07328029	BALF	Cytomegalovirus	10.0	1.041392685158225
25S07328029	BALF	Epstein–Barr virus	18.0	1.2787536009528289
25S07328031	BALF	Enterococcus faecium	1296.0	3.11293997608408
25S07328031	BALF	Epstein–Barr virus	6779.0	3.831229693867064
25S07328032	BALF	Enterococcus faecium	14.0	1.1760912590556811
25S07328032	BALF	Acinetobacter baumannii	90.0	1.9590413923210936
25S07328032	BALF	Candida albicans	6873.0	3.8372095278012064
25S07328033	CSF	Epstein–Barr virus	2.0	0.4771212547196624
25S07328034	CSF	Epstein–Barr virus	4.0	0.6989700043360189
25S07328036	BALF	Pseudomonas aeruginosa	23.0	1.380211241711606
25S07328036	BALF	Acinetobacter baumannii	32.0	1.5185139398778875
25S07328036	BALF	Candida albicans	72.0	1.863322860120456
25S07328040	BALF	Pseudomonas aeruginosa	4318.0	3.6353832040474985
25S07328040	BALF	Acinetobacter baumannii	81.0	1.9138138523837167
25S07328040	BALF	Cytomegalovirus	9483.0	3.9769915453061504
25S07328040	BALF	Epstein–Barr virus	150580.0	5.17777017693959
25S07328040	BALF	Candida albicans	103.0	2.0170333392987803
25S07328044	Tissue	Epstein–Barr virus	15.0	1.2041199826559248
25S07328045	BALF	Epstein–Barr virus	4.0	0.6989700043360189
25S07328045	BALF	Candida albicans	3.0	0.6020599913279624
25S07328056	BALF	Epstein–Barr virus	617.0	2.790988475088816
25S07328056	BALF	Candida albicans	1911.0	3.2814878879400813
25S07328057	BALF	Epstein–Barr virus	511.0	2.709269960975831
25S07328058	BALF	Pseudomonas aeruginosa	85.0	1.934498451243568
25S07328058	BALF	Epstein–Barr virus	114299.0	5.058046230395282
25S07328060	BALF	Pseudomonas aeruginosa	84.0	1.9294189257142929
25S07328061	BALF	Haemophilus influenzae	31172.0	4.493778599541865
25S07328061	BALF	Cytomegalovirus	972.0	2.988112840268352
25S07328063	BALF	Cytomegalovirus	518.0	2.7151673578484576
25S07328063	BALF	Epstein–Barr virus	4387.0	3.642266618902673
25S07328066	BALF	Pseudomonas aeruginosa	135.0	2.133538908370217
25S07328066	BALF	Herpes simplex virus 1	45061.0	4.653810463235306
25S07328067	BALF	Klebsiella pneumoniae	148.0	2.173186268412274
25S07328070	BALF	Epstein–Barr virus	11.0	1.0791812460476249
25S07328071	BALF	Epstein–Barr virus	525.0	2.7209857441537397
25S07328080	BALF	Enterococcus faecium	248.0	2.3961993470957363
25S07328080	BALF	Klebsiella pneumoniae	227.0	2.357934847000454
25S07328080	BALF	Pseudomonas aeruginosa	100329.0	5.001430812246398
25S07328080	BALF	Herpes simplex virus 1	5.0	0.7781512503836436
25S07328080	BALF	Cytomegalovirus	207.0	2.318063334962761
25S07328080	BALF	Epstein–Barr virus	4.0	0.6989700043360189
25S07328080	BALF	Candida albicans	299.0	2.4771212547196626
25S07328081	BALF	Enterococcus faecium	8.0	0.9542425094393248
25S07328081	BALF	Acinetobacter baumannii	15.0	1.2041199826559248
25S07328081	BALF	Herpes simplex virus 1	26290.0	4.419807105171499
25S07328081	BALF	Cytomegalovirus	38.0	1.591064607026499
25S07328082	BALF	Herpes simplex virus 1	90.0	1.9590413923210936
25S07328082	BALF	Epstein–Barr virus	15.0	1.2041199826559248
25S07328088	Tissue	Torque teno virus	127.0	2.1072099696478683
25S07328092	BALF	Candida albicans	2228.0	3.3481100684802376
25S07328098	BALF	Acinetobacter baumannii	15.0	1.2041199826559248
25S07328099	BALF	Acinetobacter baumannii	13.0	1.146128035678238
25S07328099	BALF	Epstein–Barr virus	279.0	2.4471580313422194
25S07328102	CSF	Candida albicans	13.0	1.146128035678238
25S07328103	CSF	Candida albicans	73.0	1.869231719730976
25S07328104	BALF	Klebsiella pneumoniae	1194.0	3.0773679052841567
25S07328109	BALF	Cytomegalovirus	118.0	2.075546961392531
25S07328109	BALF	Candida albicans	487.0	2.6884198220027105
25S07328110	BALF	Torque teno virus	62.0	1.7993405494535817
25S07328114	CSF	Epstein–Barr virus	61.0	1.792391689498254
25S07328123	BALF	Epstein–Barr virus	12.0	1.1139433523068367
25S07328124	BALF	Klebsiella pneumoniae	105.0	2.0253058652647704
25S07328124	BALF	Acinetobacter baumannii	649.0	2.812913356642856
25S07328124	BALF	Cytomegalovirus	1380.0	3.1401936785786315
25S07328124	BALF	Epstein–Barr virus	409.0	2.6127838567197355
25S07328125	BALF	Pseudomonas aeruginosa	248801.0	5.395853867117948
25S07328125	BALF	Cytomegalovirus	66.0	1.8260748027008264
25S07328125	BALF	Epstein–Barr virus	532.0	2.7267272090265724
25S07328125	BALF	Candida albicans	1022.0	3.00987563371216
25S07328128	BALF	Acinetobacter baumannii	2338.0	3.369030221809153
25S07328128	BALF	Candida albicans	15157.0	4.180641902729832
25S07328133	BALF	Epstein–Barr virus	60.0	1.7853298350107671
25S07328134	BALF	Cytomegalovirus	38.0	1.591064607026499
25S07328134	BALF	Epstein–Barr virus	456.0	2.6599162000698504
25S07328134	BALF	Candida albicans	1576.0	3.197831693328903
25S07328135	BALF	Epstein–Barr virus	3687.0	3.566790912381592
25S07328136	BALF	Cytomegalovirus	172.0	2.2380461031287955
25S07328136	BALF	Epstein–Barr virus	1025.0	3.011147360775797
25S07328137	BALF	Torque teno virus	226.0	2.3560258571931225
25S07328140	BALF	Klebsiella pneumoniae	30.0	1.4913616938342726
25S07328140	BALF	Cytomegalovirus	46.0	1.6720978579357175
25S07328140	BALF	Epstein–Barr virus	3656.0	3.5631249603380444
25S07328142	BALF	Enterococcus faecium	18.0	1.2787536009528289
25S07328142	BALF	Haemophilus influenzae	45.0	1.662757831681574
25S07328142	BALF	Cytomegalovirus	31.0	1.505149978319906
25S07328142	BALF	Epstein–Barr virus	6021.0	3.7797407511767407
25S07328143	Tissue	Torque teno virus	175.0	2.24551266781415
25S07328149	BALF	Enterococcus faecium	18.0	1.2787536009528289
25S07328149	BALF	Cytomegalovirus	428.0	2.632457292184724
25S07328149	BALF	Epstein–Barr virus	10813.0	4.033986365239606
25S07328149	BALF	Candida albicans	2243.0	3.351022852584124
25S07328158	BALF	Klebsiella pneumoniae	48.0	1.6901960800285136
25S07328158	BALF	Pseudomonas aeruginosa	13497.0	4.1302694238053705
25S07328158	BALF	Acinetobacter baumannii	106.0	2.0293837776852097
25S07328158	BALF	Cytomegalovirus	3.0	0.6020599913279624
25S07328159	BALF	Torque teno virus	12.0	1.1139433523068367
25S07328159	BALF	Candida albicans	1225.0	3.0884904701823963
25S07328161	BALF	Klebsiella pneumoniae	259000.0	5.413301440890686
25S07328161	BALF	Pseudomonas aeruginosa	193.0	2.287801729930226
25S07328161	BALF	Herpes simplex virus 1	110232.0	5.042311626933869
25S07328161	BALF	Cytomegalovirus	48.0	1.6901960800285136
25S07328161	BALF	Candida albicans	4458.0	3.6492374723496073
25S07328170	BALF	Cytomegalovirus	7.0	0.9030899869919436
25S07328172	BALF	Pseudomonas aeruginosa	825.0	2.916980047320382
25S07328172	BALF	Cytomegalovirus	44.0	1.6532125137753435
25S07328174	BALF	Haemophilus influenzae	2695.0	3.4307198878632823
25S07328174	BALF	Klebsiella pneumoniae	7730.0	3.888235673270567
25S07328174	BALF	Herpes simplex virus 1	3.0	0.6020599913279624
25S07328174	BALF	Epstein–Barr virus	6.0	0.8450980400142568
25S07328183	BALF	Epstein–Barr virus	4829.0	3.683947130751512
25S07328183	BALF	Candida albicans	13633.0	4.1346232896624375
25S07328187	BALF	Klebsiella pneumoniae	216.0	2.3364597338485296
25S07328187	BALF	Pseudomonas aeruginosa	288.0	2.460897842756548
25S07328187	BALF	Acinetobacter baumannii	3.0	0.6020599913279624
25S07328187	BALF	Herpes simplex virus 1	557.0	2.7466341989375787
25S07328187	BALF	Epstein–Barr virus	126.0	2.103803720955957
25S07328187	BALF	Torque teno virus	212.0	2.3283796034387376
25S07328187	BALF	Candida albicans	109.0	2.041392685158225
25S07328188	BALF	Klebsiella pneumoniae	1.0	0.3010299956639812
25S07328188	BALF	Acinetobacter baumannii	7.0	0.9030899869919436
25S07328197	BALF	Cytomegalovirus	165.0	2.220108088040055
25S07328198	BALF	Enterococcus faecium	662.0	2.821513528404773
25S07328198	BALF	Pseudomonas aeruginosa	3607.0	3.557266528869904
25S07328198	BALF	Herpes simplex virus 1	117.0	2.071882007306125
25S07328198	BALF	Cytomegalovirus	22.0	1.3617278360175928
25S07328198	BALF	Epstein–Barr virus	76.0	1.8864907251724816
25S07328198	BALF	Candida albicans	4065.0	3.60916737430202
25S07328201	Tissue	Torque teno virus	474.0	2.6766936096248664
25S07328202	BALF	Klebsiella pneumoniae	11.0	1.0791812460476249
25S07328202	BALF	Acinetobacter baumannii	3.0	0.6020599913279624
25S07328202	BALF	Candida albicans	53.0	1.7323937598229686
25S07328203	BALF	Epstein–Barr virus	4731.0	3.675044735955893
25S07328208	BALF	Cytomegalovirus	12.0	1.1139433523068367
25S07328208	BALF	Candida albicans	2273.0	3.356790460351716
25S07328209	BALF	Pseudomonas aeruginosa	8.0	0.9542425094393248
25S07328209	BALF	Acinetobacter baumannii	49.0	1.6989700043360187
25S07328216	BALF	Haemophilus influenzae	6604.0	3.819872821950546
25S07328217	BALF	Klebsiella pneumoniae	246.0	2.392696953259666
25S07328217	BALF	Acinetobacter baumannii	19.0	1.3010299956639813
25S07328217	BALF	Torque teno virus	286.0	2.4578818967339924
25S07328218	BALF	Pseudomonas aeruginosa	972.0	2.988112840268352
25S07328218	BALF	Cytomegalovirus	5.0	0.7781512503836436
25S07328219	BALF	Pseudomonas aeruginosa	1804.0	3.256477206241677
25S07328226	BALF	Pseudomonas aeruginosa	20.0	1.3222192947339193
25S07328226	BALF	Epstein–Barr virus	22.0	1.3617278360175928
25S07328227	BALF	Cytomegalovirus	87.0	1.944482672150169
25S07328227	BALF	Epstein–Barr virus	16.0	1.230448921378274
25S07328238	BALF	Epstein–Barr virus	1660.0	3.220369632451394
25S07328238	BALF	Candida albicans	11.0	1.0791812460476249
25S07328240	BALF	Haemophilus influenzae	1403.0	3.1473671077937864
25S07328241	BALF	Haemophilus influenzae	109.0	2.041392685158225
25S07328243	BALF	Haemophilus influenzae	1278.0	3.106870544478654
25S07328243	BALF	Epstein–Barr virus	89969.0	4.954097720479189
25S07328244	BALF	Cytomegalovirus	339.0	2.531478917042255
25S07328248	BALF	Epstein–Barr virus	114629.0	5.059298292408071
25S07328252	Tissue	Torque teno virus	702.0	2.846955325019824
25S07328257	BALF	Torque teno virus	19.0	1.3010299956639813
25S07328257	BALF	Epstein–Barr virus	173.0	2.2405492482825995
25S07328257	BALF	Candida albicans	38.0	1.591064607026499
25S07328258	BALF	Haemophilus influenzae	374.0	2.574031267727719
25S07328264	BALF	Acinetobacter baumannii	143.0	2.1583624920952498
25S07328264	BALF	Candida albicans	12711.0	4.104213884199323
25S07328265	BALF	Haemophilus influenzae	98.0	1.99563519459755
25S07328268	BALF	Klebsiella pneumoniae	296.0	2.4727564493172123
25S07328268	BALF	Cytomegalovirus	18.0	1.2787536009528289
25S07328268	BALF	Epstein–Barr virus	823.0	2.915927211697116
25S07328268	BALF	Candida albicans	119.0	2.0791812460476247
25S07328275	BALF	Acinetobacter baumannii	398.0	2.6009728956867484
25S07328275	BALF	Epstein–Barr virus	626.0	2.7972675408307164
25S07328278	BALF	Cytomegalovirus	11.0	1.0791812460476249
25S07328281	BALF	Haemophilus influenzae	285.0	2.456366033129043
25S07328281	BALF	Klebsiella pneumoniae	73.0	1.869231719730976
25S07328281	BALF	Herpes simplex virus 1	62.0	1.7993405494535817
25S07328290	BALF	Epstein–Barr virus	407.0	2.61066016308988
25S07328295	BALF	Klebsiella pneumoniae	100.0	2.004321373782642
25S07328295	BALF	Epstein–Barr virus	824.0	2.916453948549925
25S07328298	BALF	Enterococcus faecium	840.0	2.924795995797912
25S07328298	BALF	Acinetobacter baumannii	145811.0	5.163793266912876
25S07328298	BALF	Herpes simplex virus 1	2263.0	3.354876422516234
25S07328298	BALF	Cytomegalovirus	46174.0	4.664406904112279
25S07328298	BALF	Epstein–Barr virus	17708.0	4.248194037940857
25S07328298	BALF	Candida albicans	152312.0	5.1827369721956655
25S07328299	BALF	Epstein–Barr virus	500.0	2.699837725867246
25S07328301	BALF	Candida albicans	91.0	1.9637878273455556
25S07328308	BALF	Herpes simplex virus 1	155.0	2.1931245983544616
25S07328308	BALF	Cytomegalovirus	11.0	1.0791812460476249
25S07328308	BALF	Epstein–Barr virus	1895.0	3.2778383330020477
25S07328308	BALF	Candida albicans	30903.0	4.490014695136764
25S07328311	BALF	Haemophilus influenzae	8450.0	3.926908101705436
25S07328312	BALF	Cytomegalovirus	40.0	1.6127838567197357
25S07328322	BALF	Candida albicans	80.0	1.9084850188786495
25S07328323	BALF	Enterococcus faecium	790.0	2.8981764834976764
25S07328323	BALF	Pseudomonas aeruginosa	86.0	1.9395192526186185
25S07328323	BALF	Acinetobacter baumannii	160.0	2.206825876031849
25S07328324	BALF	Pseudomonas aeruginosa	4.0	0.6989700043360189
25S07328338	BALF	Haemophilus influenzae	789980.0	5.897616646107674
25S07328349	BALF	Klebsiella pneumoniae	158.0	2.2013971243204518
25S07328350	BALF	Pseudomonas aeruginosa	320252.0	5.505493206730052
25S07328356	BALF	Candida albicans	216.0	2.3364597338485296
25S07328357	BALF	Acinetobacter baumannii	132.0	2.123851640967086
25S07328358	BALF	Pseudomonas aeruginosa	185065.0	5.2673266382629285
25S07328358	BALF	Epstein–Barr virus	167.0	2.225309281725863
25S07328372	BALF	Pseudomonas aeruginosa	4.0	0.6989700043360189
25S07328374	BALF	Epstein–Barr virus	4433.0	3.646795688778469
25S07328374	BALF	Candida albicans	11780.0	4.071182155990081
25S07328375	BALF	Cytomegalovirus	600.0	2.77887447200274
25S07328375	BALF	Epstein–Barr virus	1833.0	3.263399331334002
25S07328377	BALF	Epstein–Barr virus	1209.0	3.0827853703164503
25S07328380	BALF	Klebsiella pneumoniae	5.0	0.7781512503836436
25S07328380	BALF	Acinetobacter baumannii	1099.0	3.041392685158225
25S07328380	BALF	Herpes simplex virus 1	5.0	0.7781512503836436
25S07328380	BALF	Epstein–Barr virus	14.0	1.1760912590556811
25S07328380	BALF	Candida albicans	1074.0	3.031408464251624
25S07328384	BALF	Herpes simplex virus 1	6119.0	3.786751422145562
25S07328384	BALF	Candida albicans	3240.0	3.51067903103221
25S07328387	BALF	Epstein–Barr virus	50.0	1.7075701760979365
25S07328388	BALF	Cytomegalovirus	4.0	0.6989700043360189
25S07328389	Tissue	Epstein–Barr virus	13.0	1.146128035678238
25S07328392	BALF	Klebsiella pneumoniae	673767.0	5.828510380712423
25S07328394	BALF	Epstein–Barr virus	13.0	1.146128035678238
25S07328394	BALF	Candida albicans	51.0	1.7160033436347992
25S07328396	BALF	Klebsiella pneumoniae	8236.0	3.915769065983684
25S07328396	BALF	Pseudomonas aeruginosa	210.0	2.3242824552976926
25S07328396	BALF	Acinetobacter baumannii	124861.0	5.09643028704255
25S07328396	BALF	Herpes simplex virus 1	388.0	2.589949601325708
25S07328396	BALF	Epstein–Barr virus	335.0	2.526339277389844
25S07328398	BALF	Klebsiella pneumoniae	302.0	2.481442628502305
25S07328398	BALF	Pseudomonas aeruginosa	8.0	0.9542425094393248
25S07328398	BALF	Acinetobacter baumannii	21.0	1.3424226808222062
25S07328398	BALF	Candida albicans	5.0	0.7781512503836436
25S07328400	BALF	Enterococcus faecium	68.0	1.8388490907372552
25S07328400	BALF	Candida albicans	1323.0	3.121887985103681
25S07328405	BALF	Pseudomonas aeruginosa	34.0	1.5440680443502757
25S07328405	BALF	Torque teno virus	1092.0	3.038620161949703
25S07328411	Tissue	Torque teno virus	912.0	2.960470777534299
25S07328413	BALF	Pseudomonas aeruginosa	52.0	1.7242758696007892
25S07328413	BALF	Torque teno virus	5.0	0.7781512503836436
25S07328415	BALF	Epstein–Barr virus	444.0	2.6483600109809315
25S07328422	Tissue	Torque teno virus	5.0	0.7781512503836436
25S07328423	BALF	Klebsiella pneumoniae	48.0	1.6901960800285136
25S07328423	BALF	Herpes simplex virus 1	1551.0	3.1908917169221698
25S07328427	BALF	Epstein–Barr virus	8.0	0.9542425094393248
25S07328431	BALF	Candida albicans	2114.0	3.325310371711061
25S07328432	BALF	Epstein–Barr virus	428.0	2.632457292184724
25S07328432	BALF	Candida albicans	289.0	2.462397997898956
25S07328433	BALF	Epstein–Barr virus	10465.0	4.019780730403647
25S07328433	BALF	Candida albicans	1949.0	3.290034611362518
25S07328434	Tissue	Torque teno virus	126.0	2.103803720955957
25S07328437	BALF	Epstein–Barr virus	1194.0	3.0773679052841567
25S07328440	BALF	Candida albicans	285.0	2.456366033129043
25S07328441	CSF	Klebsiella pneumoniae	1336.0	3.126131407261985
25S07328444	BALF	Epstein–Barr virus	21.0	1.3424226808222062
25S07328444	BALF	Torque teno virus	5096.0	3.707314633588708
25S07328445	BALF	Enterococcus faecium	74.0	1.8750612633917
25S07328445	BALF	Candida albicans	8911.0	3.9499751778296535
25S07328446	BALF	Cytomegalovirus	26.0	1.4313637641589874
25S07328446	BALF	Epstein–Barr virus	12213.0	4.086857915659847
25S07328446	BALF	Candida albicans	17374.0	4.239924813262151
25S07328451	BALF	Candida albicans	1763.0	3.246498580795801
25S07328454	BALF	Cytomegalovirus	699.0	2.845098040014257
25S07328454	BALF	Epstein–Barr virus	1700.0	3.230704313612569
25S07328454	BALF	Candida albicans	3401.0	3.5317343092765503
25S07328456	BALF	Haemophilus influenzae	813.0	2.910624404889201
25S07328459	BALF	Pseudomonas aeruginosa	267680.0	5.427617546054328
25S07328462	BALF	Cytomegalovirus	26.0	1.4313637641589874
25S07328464	BALF	Haemophilus influenzae	3889.0	3.589949601325708
25S07328467	BALF	Haemophilus influenzae	163259.0	5.212879792163402
25S07328467	BALF	Herpes simplex virus 1	5227.0	3.718335578908506
25S07328467	BALF	Cytomegalovirus	1050.0	3.021602716028242
25S07328467	BALF	Epstein–Barr virus	499.0	2.6989700043360187
25S07328470	BALF	Herpes simplex virus 1	42499.0	4.628388930050312
25S07328470	BALF	Epstein–Barr virus	3525.0	3.547282307963304
25S07328472	BALF	Epstein–Barr virus	19.0	1.3010299956639813
25S07328475	CSF	Epstein–Barr virus	82.0	1.919078092376074
25S07328476	CSF	Epstein–Barr virus	13.0	1.146128035678238
25S07328477	BALF	Enterococcus faecium	271543.0	5.4338402111217246
25S07328477	BALF	Acinetobacter baumannii	99.0	2.0
25S07328477	BALF	Herpes simplex virus 1	284052.0	5.4533993803992855
25S07328477	BALF	Cytomegalovirus	26.0	1.4313637641589874
25S07328477	BALF	Candida albicans	116.0	2.0681858617461617
25S07328480	BALF	Torque teno virus	252.0	2.403120521175818
25S07328485	BALF	Epstein–Barr virus	667.0	2.824776462475546
25S07328486	BALF	Epstein–Barr virus	1772.0	3.2487087356009177
25S07328493	BALF	Haemophilus influenzae	305.0	2.48572142648158
25S07328493	BALF	Cytomegalovirus	6913.0	3.839729375206388
25S07328493	BALF	Candida albicans	7544.0	3.8776592441116087
25S07328496	BALF	Herpes simplex virus 1	1996.0	3.3003780648707024
25S07328496	BALF	Cytomegalovirus	15.0	1.2041199826559248
25S07328499	BALF	Klebsiella pneumoniae	14.0	1.1760912590556811
25S07328499	BALF	Pseudomonas aeruginosa	177858.0	5.250075846195642
25S07328499	BALF	Epstein–Barr virus	15192.0	4.181643537839348
25S07328499	BALF	Candida albicans	390.0	2.5921767573958667
25S07328501	BALF	Candida albicans	11181.0	4.048519487922654
25S07328507	BALF	Klebsiella pneumoniae	71.0	1.8573324964312683
25S07328507	BALF	Pseudomonas aeruginosa	4956.0	3.695218918905151
25S07328507	BALF	Cytomegalovirus	53.0	1.7323937598229686
25S07328507	BALF	Torque teno virus	188.0	2.2764618041732443
25S07328508	BALF	Klebsiella pneumoniae	15.0	1.2041199826559248
25S07328508	BALF	Pseudomonas aeruginosa	1653.0	3.218535505216528
25S07328508	BALF	Cytomegalovirus	9.0	1.0
25S07328508	BALF	Torque teno virus	79.0	1.9030899869919435
25S07328509	BALF	Enterococcus faecium	600.0	2.77887447200274
25S07328509	BALF	Klebsiella pneumoniae	498.0	2.6981005456233897
25S07328509	BALF	Epstein–Barr virus	4380.0	3.641573253178176
25S07328510	BALF	Haemophilus influenzae	55.0	1.7481880270062005
25S07328510	BALF	Herpes simplex virus 1	3289.0	3.5171958979499744
25S07328510	BALF	Cytomegalovirus	21342.0	4.329255464379638
25S07328510	BALF	Epstein–Barr virus	311434.0	5.493367418292174
25S07328510	BALF	Candida albicans	2014.0	3.3042750504771283
25S07328511	Tissue	Candida albicans	9.0	1.0
25S07328512	BALF	Epstein–Barr virus	8101.0	3.908592238847569
25S07328514	BALF	Herpes simplex virus 1	55132.0	4.741411624766546
25S07328514	BALF	Cytomegalovirus	220955.0	5.344305799206806
25S07328514	BALF	Epstein–Barr virus	341076.0	5.532852434418055
25S07328514	BALF	Candida albicans	27849.0	4.444825199509748
25S07328515	BALF	Herpes simplex virus 1	7486.0	3.874307833128039
25S07328515	BALF	Epstein–Barr virus	8441.0	3.926445347818389
25S08254390	BALF	Epstein–Barr virus	4008.0	3.6030360562505215
25S08254390	BALF	Candida albicans	6534.0	3.8152455919165633
25S08254393	BALF	Herpes simplex virus 1	137.0	2.1398790864012365
25S08254395	BALF	Herpes simplex virus 1	55778.0	4.746470724014382
25S08254395	BALF	Epstein–Barr virus	10936.0	4.038898212114533
25S08254395	BALF	Candida albicans	616.0	2.7902851640332416
25S08254396	BALF	Epstein–Barr virus	498.0	2.6981005456233897
25S08254397	BALF	Herpes simplex virus 1	76.0	1.8864907251724816
25S08254399	BALF	Epstein–Barr virus	26283.0	4.419691458518478
25S08254399	BALF	Candida albicans	555.0	2.745074791582057
25S08254405	Tissue	Torque teno virus	22.0	1.3617278360175928
25S08254406	BALF	Haemophilus influenzae	611.0	2.7867514221455614
25S08254411	BALF	Epstein–Barr virus	878.0	2.943988875073772
25S08254411	BALF	Candida albicans	156.0	2.1958996524092336
25S08254412	BALF	Klebsiella pneumoniae	437.0	2.6414741105040997
25S08254412	BALF	Candida albicans	49344.0	4.693243153309189
25S08254416	BALF	Herpes simplex virus 1	4.0	0.6989700043360189
25S08254417	BALF	Herpes simplex virus 1	4.0	0.6989700043360189
25S08254421	BALF	Candida albicans	146.0	2.167317334748176
25S08254423	BALF	Klebsiella pneumoniae	8.0	0.9542425094393248
25S08254423	BALF	Pseudomonas aeruginosa	13.0	1.146128035678238
25S08254423	BALF	Torque teno virus	206.0	2.315970345456918
25S08254424	BALF	Klebsiella pneumoniae	5.0	0.7781512503836436
25S08254424	BALF	Pseudomonas aeruginosa	2.0	0.4771212547196624
25S08254425	CSF	Cytomegalovirus	94.0	1.977723605288848
25S08254428	Tissue	Epstein–Barr virus	5.0	0.7781512503836436
25S08254432	BALF	Torque teno virus	728.0	2.8627275283179747
25S08254433	BALF	Enterococcus faecium	285.0	2.456366033129043
25S08254433	BALF	Pseudomonas aeruginosa	582337.0	5.765175130571445
25S08254436	BALF	Epstein–Barr virus	9198.0	3.963740618857884
25S08254437	Tissue	Pseudomonas aeruginosa	5.0	0.7781512503836436
25S08254440	BALF	Pseudomonas aeruginosa	36947.0	4.567590934950823
25S08254440	BALF	Candida albicans	9.0	1.0
25S08254442	BALF	Klebsiella pneumoniae	36529.0	4.562649672211917
25S08254446	BALF	Enterococcus faecium	14.0	1.1760912590556811
25S08254446	BALF	Torque teno virus	413.0	2.617000341120899
25S08254446	BALF	Herpes simplex virus 1	272.0	2.436162647040756
25S08254446	BALF	Cytomegalovirus	580.0	2.7641761323903307
25S08254448	BALF	Enterococcus faecium	294.0	2.469822015978163
25S08254448	BALF	Torque teno virus	8.0	0.9542425094393248
25S08254448	BALF	Herpes simplex virus 1	17.0	1.255272505103306
25S08254448	BALF	Candida albicans	4727.0	3.674677467873199
25S08254449	Tissue	Epstein–Barr virus	6.0	0.8450980400142568
25S08254468	BALF	Epstein–Barr virus	4.0	0.6989700043360189
25S08254468	BALF	Candida albicans	4.0	0.6989700043360189
25S08254469	Tissue	Torque teno virus	381.0	2.582063362911709
25S08254470	BALF	Pseudomonas aeruginosa	530.0	2.725094521081469
25S08254470	BALF	Candida albicans	939.0	2.9731278535996988
25S08254477	BALF	Epstein–Barr virus	2197.0	3.342027688087472
25S08254482	Tissue	Klebsiella pneumoniae	20006.0	4.301181972138315
25S08254482	Tissue	Cytomegalovirus	12.0	1.1139433523068367
25S08254483	BALF	Epstein–Barr virus	16779.0	4.224791956492681
25S08254484	BALF	Candida albicans	244.0	2.3891660843645326
25S08254486	BALF	Haemophilus influenzae	212.0	2.3283796034387376
25S08254492	Tissue	Cytomegalovirus	129.0	2.113943352306837
25S08254492	Tissue	Torque teno virus	193.0	2.287801729930226
25S08254495	BALF	Candida albicans	7009.0	3.8457180179666586
25S08254496	BALF	Klebsiella pneumoniae	14201.0	4.152349508312726
25S08254496	BALF	Cytomegalovirus	4127.0	3.615739688619155
25S08254496	BALF	Epstein–Barr virus	7840.0	3.8943714538562375
25S08254500	BALF	Epstein–Barr virus	2639.0	3.4216039268698317
25S08254503	BALF	Haemophilus influenzae	2.0	0.4771212547196624
25S08254503	BALF	Cytomegalovirus	11.0	1.0791812460476249
25S08254509	BALF	Haemophilus influenzae	16.0	1.230448921378274
25S08254509	BALF	Klebsiella pneumoniae	16.0	1.230448921378274
25S08254509	BALF	Acinetobacter baumannii	24.0	1.3979400086720375
25S08254509	BALF	Herpes simplex virus 1	4248.0	3.6282867310895135
25S08254509	BALF	Candida albicans	6606.0	3.820004306808318
25S08254510	BALF	Torque teno virus	27.0	1.4471580313422192
25S08254510	BALF	Herpes simplex virus 1	6.0	0.8450980400142568
25S08254510	BALF	Cytomegalovirus	6.0	0.8450980400142568
25S08254512	BALF	Epstein–Barr virus	14522.0	4.162056337360552
25S08254512	BALF	Candida albicans	34302.0	4.535332103321826
25S08254515	BALF	Enterococcus faecium	210.0	2.3242824552976926
25S08254515	BALF	Acinetobacter baumannii	5499.0	3.740362689494244
25S08254515	BALF	Herpes simplex virus 1	7.0	0.9030899869919436
25S08254515	BALF	Epstein–Barr virus	19.0	1.3010299956639813
25S08254516	BALF	Enterococcus faecium	3.0	0.6020599913279624
25S08254516	BALF	Acinetobacter baumannii	87.0	1.944482672150169
25S08254516	BALF	Epstein–Barr virus	10.0	1.041392685158225
25S08254520	Tissue	Epstein–Barr virus	46.0	1.6720978579357175
25S08254521	BALF	Herpes simplex virus 1	44.0	1.6532125137753435
25S08254521	BALF	Epstein–Barr virus	89483.0	4.951745389138276
25S08254523	BALF	Klebsiella pneumoniae	140.0	2.14921911265538
25S08254523	BALF	Herpes simplex virus 1	35279.0	4.547528576459782
25S08254523	BALF	Cytomegalovirus	384.0	2.5854607295085006
25S08254523	BALF	Epstein–Barr virus	14271.0	4.154484837032048
25S08254523	BALF	Candida albicans	4370.0	3.6405808064896528
25S08254527	BALF	Enterococcus faecium	348.0	2.54282542695918
25S08254527	BALF	Acinetobacter baumannii	32.0	1.5185139398778875
25S08254527	BALF	Epstein–Barr virus	4369.0	3.640481436970422
LSZ21S02832199	BALF	Haemophilus influenzae	4.0	0.6989700043360189
LSZ21S02832324	CSF	Cytomegalovirus	50.0	1.7075701760979365
LSZ21S02832328	BALF	Haemophilus influenzae	23.0	1.380211241711606
LSZ21S02832329	BALF	Epstein–Barr virus	4.0	0.6989700043360189
LSZ24B041222531	Blood	Epstein–Barr virus	3476.0	3.5412046906832586
LSZ24B04122291	Blood	Enterococcus faecium	6.0	0.8450980400142568
LSZ24B04122291	Blood	Klebsiella pneumoniae	23.0	1.380211241711606
LSZ24B04122291	Blood	Torque teno virus	22.0	1.3617278360175928
LSZ24B04122292	Blood	Enterococcus faecium	24.0	1.3979400086720375
LSZ24B04122292	Blood	Herpes simplex virus 1	66.0	1.8260748027008264
LSZ24B04122292	Blood	Cytomegalovirus	34.0	1.5440680443502757
LSZ24B04122292	Blood	Epstein–Barr virus	14.0	1.1760912590556811
LSZ24B04122299	Blood	Cytomegalovirus	3.0	0.6020599913279624
LSZ24B04122299	Blood	Torque teno virus	23.0	1.380211241711606
LSZ24B04122301	Blood	Cytomegalovirus	86.0	1.9395192526186185
LSZ24B04122301	Blood	Epstein–Barr virus	10.0	1.041392685158225
LSZ24B04122303	Blood	Epstein–Barr virus	6.0	0.8450980400142568
LSZ24B09772596	Blood	Torque teno virus	48.0	1.6901960800285136
LSZ24B09772671	Blood	Torque teno virus	8.0	0.9542425094393248
LSZ24P08915316	Blood	Torque teno virus	9.0	1.0
LSZ24P08915317	Blood	Herpes simplex virus 1	5.0	0.7781512503836436
LSZ24P08915317	Blood	Epstein–Barr virus	19.0	1.3010299956639813
LSZ24S03507896	BALF	Herpes simplex virus 1	67.0	1.8325089127062364
LSZ24S03507896	BALF	Epstein–Barr virus	153.0	2.187520720836463
LSZ24S03507897	BALF	Klebsiella pneumoniae	4213.0	3.624694531272081
LSZ24S03507897	BALF	Candida albicans	162.0	2.2121876044039577
LSZ24S03507898	BALF	Herpes simplex virus 1	60213.0	4.77969747823233
LSZ24S03507898	BALF	Epstein–Barr virus	3210.0	3.5066403055665023
LSZ24S03507907	BALF	Herpes simplex virus 1	50.0	1.7075701760979365
LSZ24S03507912	BALF	Cytomegalovirus	5.0	0.7781512503836436
LSZ24S03507912	BALF	Epstein–Barr virus	6.0	0.8450980400142568
LSZ24S03507913	BALF	Enterococcus faecium	13.0	1.146128035678238
LSZ24S03507913	BALF	Herpes simplex virus 1	7.0	0.9030899869919436
LSZ24S03508026	BALF	Herpes simplex virus 1	6.0	0.8450980400142568
LSZ24S03508026	BALF	Torque teno virus	8.0	0.9542425094393248
LSZ24S03508026	BALF	Candida albicans	246.0	2.392696953259666
LSZ24S03508030	BALF	Torque teno virus	20.0	1.3222192947339193
LSZ24S03508030	BALF	Candida albicans	540.0	2.733197265106569
LSZ24S04122834	BALF	Haemophilus influenzae	378.0	2.578639209968072
LSZ24S04122836	BALF	Haemophilus influenzae	16.0	1.230448921378274
LSZ24S041228411	BALF	Enterococcus faecium	28.0	1.462397997898956
LSZ24S041228411	BALF	Klebsiella pneumoniae	16.0	1.230448921378274
LSZ24S041228411	BALF	Acinetobacter baumannii	81636.0	4.911887036864897
LSZ24S041228411	BALF	Herpes simplex virus 1	61.0	1.792391689498254
LSZ24S041228411	BALF	Torque teno virus	6.0	0.8450980400142568
LSZ24S04122920	BALF	Haemophilus influenzae	96.0	1.9867717342662448
LSZ24S04122976	BALF	Epstein–Barr virus	234.0	2.3710678622717363
LSZ24S04122977	CSF	Acinetobacter baumannii		0.0
LSZ24S04122977	CSF	Cytomegalovirus	26.0	1.4313637641589874
LSZ24S04122977	CSF	Torque teno virus	7.0	0.9030899869919436
LSZ24S04122980	BALF	Haemophilus influenzae	20644.0	4.314814887210721
LSZ24S04123020	BALF	Enterococcus faecium	59.0	1.7781512503836436
LSZ24S04123020	BALF	Klebsiella pneumoniae	42.0	1.6334684555795866
LSZ24S04123020	BALF	Pseudomonas aeruginosa	938.0	2.972665592266111
LSZ24S04123020	BALF	Acinetobacter baumannii	11.0	1.0791812460476249
LSZ24S04123020	BALF	Torque teno virus	15.0	1.2041199826559248
LSZ24S04123022	BALF	Haemophilus influenzae	2359.0	3.3729120029701067
LSZ24S04123022	BALF	Epstein–Barr virus	3.0	0.6020599913279624
LSZ24S04123047	BALF	Haemophilus influenzae	165.0	2.220108088040055
LSZ24S04123047	BALF	Candida albicans	19.0	1.3010299956639813
LSZ24S04123047	BALF	Herpes simplex virus 1	20.0	1.3222192947339193
LSZ24S04123047	BALF	Epstein–Barr virus	3.0	0.6020599913279624
LSZ24S04123053	BALF	Epstein–Barr virus	1336.0	3.126131407261985
LSZ24S04123053	BALF	Candida albicans	244.0	2.3891660843645326
LSZ24S04123054	BALF	Candida albicans	51.0	1.7160033436347992
LSZ24S04123130	BALF	Haemophilus influenzae	3840.0	3.5844443071651764
LSZ24S09772427	BALF	Acinetobacter baumannii	1016127.0	6.006948418767059
LSZ24S09772427	BALF	Herpes simplex virus 1	44.0	1.6532125137753435
LSZ24S09772428	BALF	Haemophilus influenzae	42.0	1.6334684555795866
LSZ24S09772430	BALF	Epstein–Barr virus	2064.0	3.31492005599242
LSZ24S09772516	CSF	Torque teno virus	12.0	1.1139433523068367
LSZ24S09772517	BALF	Pseudomonas aeruginosa	13.0	1.146128035678238
LSZ24S09772517	BALF	Herpes simplex virus 1	304.0	2.484299839346786
LSZ24S09772517	BALF	Epstein–Barr virus	9.0	1.0
LSZ24S09772517	BALF	Candida albicans	22.0	1.3617278360175928
LSZ24S09772518	BALF	Cytomegalovirus	58.0	1.7708520116421442
LSZ24S09772518	BALF	Torque teno virus	16.0	1.230448921378274
LSZ25B02135962	Blood	Pseudomonas aeruginosa	45.0	1.662757831681574
LSZ25B02135962	Blood	Acinetobacter baumannii	24.0	1.3979400086720375
LSZ25B02135962	Blood	Torque teno virus	3.0	0.6020599913279624
LSZ25B02136312	Blood	Acinetobacter baumannii	7.0	0.9030899869919436
LSZ25B02136315	Blood	Torque teno virus	6.0	0.8450980400142568
LSZ25B02136316	Blood	Torque teno virus	10.0	1.041392685158225
LSZ25B02136408	Blood	Cytomegalovirus	40.0	1.6127838567197357
LSZ25B02136413	Blood	Epstein–Barr virus	3.0	0.6020599913279624
LSZ25B02136413	Blood	Torque teno virus	9.0	1.0
LSZ25B02136415	Blood	Acinetobacter baumannii	3.0	0.6020599913279624
LSZ25B08254187	Blood	Cytomegalovirus	3.0	0.6020599913279624
LSZ25B08254187	Blood	Torque teno virus	6.0	0.8450980400142568
LSZ25B08254189	Blood	Epstein–Barr virus	4.0	0.6989700043360189
LSZ25B08254191	Blood	Cytomegalovirus	145.0	2.164352855784437
LSZ25B08254191	Blood	Torque teno virus	177.0	2.250420002308894
LSZ25B08254192	Blood	Acinetobacter baumannii	302.0	2.481442628502305
LSZ25B08254192	Blood	Epstein–Barr virus	3.0	0.6020599913279624
LSZ25B08254193	Blood	Torque teno virus	7.0	0.9030899869919436
LSZ25B08254194	Blood	Pseudomonas aeruginosa	7.0	0.9030899869919436
LSZ25B08254194	Blood	Acinetobacter baumannii	22.0	1.3617278360175928
LSZ25B08254194	Blood	Epstein–Barr virus	5.0	0.7781512503836436
LSZ25B08254196	Blood	Acinetobacter baumannii	8.0	0.9542425094393248
LSZ25B08254196	Blood	Torque teno virus	4.0	0.6989700043360189
LSZ25B08254197	Blood	Cytomegalovirus	173.0	2.2405492482825995
LSZ25B08254197	Blood	Epstein–Barr virus	12.0	1.1139433523068367
LSZ25B08254197	Blood	Torque teno virus	240.0	2.3820170425748683
LSZ25B08254203	Blood	Acinetobacter baumannii	912.0	2.960470777534299
LSZ25P02754334	Blood	Epstein–Barr virus	10.0	1.041392685158225
LSZ25P02754335	Blood	Epstein–Barr virus	27.0	1.4471580313422192
LSZ25P02754351	Blood	Acinetobacter baumannii	6.0	0.8450980400142568
LSZ25S02136453	BALF	Enterococcus faecium	33.0	1.5314789170422551
LSZ25S02136453	BALF	Herpes simplex virus 1	2571.0	3.4102709642521845
LSZ25S02136453	BALF	Cytomegalovirus	3.0	0.6020599913279624
LSZ25S02136453	BALF	Epstein–Barr virus	757.0	2.8796692056320534
LSZ25S02136453	BALF	Candida albicans	205.0	2.3138672203691533
LSZ25S02136455	BALF	Pseudomonas aeruginosa	6.0	0.8450980400142568
LSZ25S02136455	BALF	Acinetobacter baumannii	1432.0	3.1562461903973444
LSZ25S02136458	BALF	Pseudomonas aeruginosa	113.0	2.0569048513364727
LSZ25S02136458	BALF	Acinetobacter baumannii	385.0	2.586587304671755
LSZ25S02136459	BALF	Enterococcus faecium	127.0	2.1072099696478683
LSZ25S02136459	BALF	Pseudomonas aeruginosa	13893.0	4.142827294538336
LSZ25S02136459	BALF	Acinetobacter baumannii	25602.0	4.408290856214617
LSZ25S02136500	BALF	Enterococcus faecium	75.0	1.8808135922807916
LSZ25S02136500	BALF	Epstein–Barr virus	63.0	1.806179973983887
LSZ25S02136502	BALF	Herpes simplex virus 1	30.0	1.4913616938342726
LSZ25S02136504	BALF	Pseudomonas aeruginosa	1645.0	3.216429830876251
LSZ25S02136504	BALF	Acinetobacter baumannii	1359.0	3.133538908370217
LSZ25S02136891	BALF	Pseudomonas aeruginosa	21.0	1.3424226808222062
LSZ25S02136891	BALF	Cytomegalovirus	599.0	2.7781512503836434
LSZ25S02136891	BALF	Epstein–Barr virus	57.0	1.7634279935629371
LSZ25S02136892	Tissue	Epstein–Barr virus	8146.0	3.910997716310643
LSZ25S02136894	BALF	Epstein–Barr virus	543.0	2.73559889969818
LSZ25S02136895	BALF	Haemophilus influenzae	650.0	2.813580988568192
LSZ25S02136895	BALF	Epstein–Barr virus	3.0	0.6020599913279624
LSZ25S02136896	BALF	Cytomegalovirus	27.0	1.4471580313422192
LSZ25S02136896	BALF	Epstein–Barr virus	98.0	1.99563519459755
LSZ25S06675490	BALF	Klebsiella pneumoniae	51.0	1.7160033436347992
LSZ25S06675490	BALF	Epstein–Barr virus	3.0	0.6020599913279624
LSZ25S06675490	BALF	Torque teno virus	33.0	1.5314789170422551
LSZ25S06675493	BALF	Enterococcus faecium	426.0	2.630427875025024
LSZ25S06675493	BALF	Herpes simplex virus 1	41.0	1.6232492903979006
LSZ25S06675493	BALF	Cytomegalovirus	11.0	1.0791812460476249
LSZ25S06675493	BALF	Epstein–Barr virus	244.0	2.3891660843645326
LSZ25S06675493	BALF	Torque teno virus	46.0	1.6720978579357175
LSZ25S06675493	BALF	Candida albicans	522.0	2.718501688867274
LSZ25S06675495	BALF	Enterococcus faecium	272.0	2.436162647040756
LSZ25S06675495	BALF	Pseudomonas aeruginosa	9.0	1.0
LSZ25S06675495	BALF	Cytomegalovirus	998.0	2.9995654882259823
LSZ25S06675495	BALF	Epstein–Barr virus	4579.0	3.660865478003869
LSZ25S06675495	BALF	Torque teno virus	4.0	0.6989700043360189
LSZ25S06675496	BALF	Enterococcus faecium	31.0	1.505149978319906
LSZ25S06675496	BALF	Torque teno virus	3.0	0.6020599913279624
LSZ25S07328091	Tissue	Torque teno virus	12.0	1.1139433523068367
LSZ25S07328291	CSF	Pseudomonas aeruginosa	3.0	0.6020599913279624
LSZ25S07328332	BALF	Enterococcus faecium	859.0	2.934498451243568
LSZ25S07328332	BALF	Klebsiella pneumoniae	384.0	2.5854607295085006
LSZ25S07328332	BALF	Acinetobacter baumannii	262.0	2.419955748489758
LSZ25S07328332	BALF	Cytomegalovirus	21.0	1.3424226808222062
LSZ25S07328332	BALF	Epstein–Barr virus	23.0	1.380211241711606
LSZ25S07328332	BALF	Torque teno virus	82.0	1.919078092376074
LSZ25S07328333	BALF	Acinetobacter baumannii	1127510.0	6.052120787548666
LSZ25S07328333	BALF	Candida albicans	31.0	1.505149978319906
LSZ25S07328343	BALF	Acinetobacter baumannii	1055400.0	6.02341750133843
LSZ25S07328343	BALF	Candida albicans	72.0	1.863322860120456
LSZ25S07328344	BALF	Klebsiella pneumoniae	62.0	1.7993405494535817
LSZ25S07328344	BALF	Epstein–Barr virus	82.0	1.919078092376074
LSZ25S07328347	BALF	Candida albicans	6.0	0.8450980400142568
LSZ25S08254454	BALF	Haemophilus influenzae	24473.0	4.388704955700738
LSZ25S08254456	BALF	Enterococcus faecium	3.0	0.6020599913279624
LSZ25S08254461	BALF	Herpes simplex virus 1	50.0	1.7075701760979365
LSZ25S08254461	BALF	Epstein–Barr virus	381.0	2.582063362911709
LSZ25S08254465	BALF	Enterococcus faecium	270.0	2.432969290874406
