# Supplementary material for: Specimen-specific differences in clinical metagenomic sequencing reporting patterns in hospitalized patients: a single-center retrospective observational study
Source: Front Cell Infect Microbiol. 2026 May 20;16:1823283. doi: 10.3389/fcimb.2026.1823283 (PMC13231277; doi:10.3389/fcimb.2026.1823283)
Supplement: Supplementary file 3 [file DataSheet1.zip › Supplementary Dataset S1/Dataset_S1_Fig6_reads_entries_README.txt]

Dataset S1: Pathogen-level read distributions for Figure 6 (Overall Top10), 2024–2025

Unit of observation:
- One row = one pathogen entry (index-test order × standardized pathogen).

Inclusion:
- Overall Top10 pathogens ranked by order-level presence.
- Orders are de-duplicated at the patient level (index-test: first mNGS order per patient in the study window).
- Within each order, repeated entries for the same standardized pathogen are collapsed by retaining the maximum reads value (reads_max).

Variables:
- order_id: de-identified index-test order identifier
- specimen_group: BALF / Blood / CSF / Tissue / Other / Missing (as used in main analyses)
- pathogen_name_std: standardized English/Latin pathogen name
- reads_max: maximum reported reads for the pathogen within the order
- reads_log10p1: log10(reads_max + 1)

Figure 6 summary:
- Dot = median(reads_log10p1)
- Thick line = IQR (P25–P75)
- Thin whisker = P10–P90
- n shown in Figure 6 equals the number of entries per pathogen in this dataset.

Note:
- To match the finalized Figure 6 counts, one Acinetobacter baumannii entry with reads_max=2 was excluded.
