# Supplementary material for: Specimen-specific differences in clinical metagenomic sequencing reporting patterns in hospitalized patients: a single-center retrospective observational study
Source: Front Cell Infect Microbiol. 2026 May 20;16:1823283. doi: 10.3389/fcimb.2026.1823283 (PMC13231277; doi:10.3389/fcimb.2026.1823283)
Supplement: Supplementary file 4 [file Table1.xlsx]

## Sheet: README_Supplement
Supplementary Tables S1–S6
Table S2. Pathogen name harmonization dictionary for Top50 pathogens (order-level presence): group_id clusters, raw report variants (current), and standardized English/Latin names (std).
Table S3. Harmonization dictionary for high-frequency raw names (Top200) extracted from de-identified report-export fields; standardized to English/Latin names (with genus-level allowed when species-level uncertain).
Table S4. Pathogen class mapping table (pathogen_name_std → class) used for Fig2B/Fig3/Fig5 denominators.
Notes:
1) Standardization target is English/Latin names suitable for manuscript reporting and analysis; local/raw names are retained in the “current” fields for traceability.
2) When a Chinese common name was ambiguous at species level, mapping was conservatively assigned to genus spp. or complex level as allowed.
3) Frequency columns (n_rows_in_excel) reflect appearances in de-identified report-export fields and are provided as audit evidence; they are not used for threshold inference.

## Sheet: Supplementary Table S1
	Supplementary Table S1. Functional summary of the PMseq report interpretation framework and endpoint anchoring
	Domain	Summary
	Analytic anchor	All primary study endpoints were anchored to the finalized interpreted clinical report rather than to raw reads or additional post hoc research thresholds. The binary any-positive endpoint was defined directly from the final positive/negative report result, and organism-level analyses used organism calls as presented in the finalized report outputs.
	Interpretation framework	Report interpretation integrated organism-level signal metrics, specimen context, negative-control/background assessment, and contaminant mitigation within the routine PMseq workflow before final sign-out.
	Background and contamination review	Signals considered consistent with background or contamination were not treated as reportable positive findings in the finalized interpreted report.
	Specimen-context awareness	Final reportability was determined using organism- and specimen-context–aware interpretation rules. Accordingly, between-specimen comparisons in this study should be interpreted as comparisons of final reported outputs under routine clinical interpretation, not of unfiltered analytical detections alone.
	Suspected background or commensal organisms	When appropriate, suspected background or commensal organisms could be displayed separately in the report to support contextual interpretation. Such organisms were not automatically counted as primary positive findings unless reflected as detected/positive in the finalized interpreted report.
	Report review	All reports underwent dual-person review before final sign-out.
	Technical workflow	Routine PMseq testing used specimen-type–specific preprocessing, standardized nucleic-acid extraction and library preparation, MGISEQ-2000 SE75 sequencing, and integrated bioinformatic processing within the HALOS PMseq environment using the PMDB build deployed in routine laboratory use during the study period.
	Proprietary thresholds	Detailed internal algorithmic thresholds were not disclosed numerically; therefore, the present study reports the framework at the functional interpretation level rather than at the exact cutoff level.
	RNA-virus denominator handling	RNA-virus analyses were restricted to orders that underwent PMseq-RNA testing. DNA-only orders were coded as not tested rather than negative and were excluded from RNA-virus denominators.
	Name harmonization and within-order de-duplication	Organism names were standardized using a curated synonym-cluster dictionary, and duplicate entries within an order were collapsed by retaining the maximum reads value for the same standardized pathogen.
	Class mapping	Standardized pathogens were mapped to prespecified organism classes using a curated lookup table for downstream class-based analyses.
	Study-period applicability	The present analysis was prespecified against the routine PMseq workflow and report-interpreted outputs used during the study period, without introducing additional post hoc research thresholds.
	Abbreviations: PMseq, pathogen metagenomic sequencing workflow; PMDB, Pathogens metagenomics Database; SOP, standard operating procedure; BALF, bronchoalveolar lavage fluid; CSF, cerebrospinal fluid; MTBC, Mycobacterium tuberculosis complex. Table note: This supplementary table provides a functional summary of the report interpretation framework used for endpoint construction in the present study…

## Sheet: Table S2. Name harmonization…
group_id	cluster_canonical_std	pathogen_name_std_english	pathogen_name_current	variant_source	n_rows_in_excel	source_frequency_for_harmonization	pathogen_group	notes
G001	Epstein–Barr virus	Epstein–Barr virus	Epstein–Barr virus	canonical	0	528	DNAvirus	Standardized name used in analysis.
G001	Epstein–Barr virus	Epstein–Barr virus	人类γ疱疹病毒 4 型(EBV)	from_report_export_fields	439	528	DNAvirus	Variant observed in de-identified report-export fields; mapped to pathogen_name_std for harmonization.
G001	Epstein–Barr virus	Epstein–Barr virus	人类 γ 疱疹病毒 4 型 (EBV)	from_report_export_fields	165	528	DNAvirus	Variant observed in de-identified report-export fields; mapped to pathogen_name_std for harmonization.
G001	Epstein–Barr virus	Epstein–Barr virus	人类γ疱疹病毒 4 型 (EBV)	from_report_export_fields	59	528	DNAvirus	Variant observed in de-identified report-export fields; mapped to pathogen_name_std for harmonization.
G001	Epstein–Barr virus	Epstein–Barr virus	人类γ疱疹病毒4型(EBV)	from_report_export_fields	50	528	DNAvirus	Variant observed in de-identified report-export fields; mapped to pathogen_name_std for harmonization.
G001	Epstein–Barr virus	Epstein–Barr virus	人类疱疹病毒4型(EBV)	from_report_export_fields	29	528	DNAvirus	Variant observed in de-identified report-export fields; mapped to pathogen_name_std for harmonization.
G001	Epstein–Barr virus	Epstein–Barr virus	人类 γ 疱疹病毒 4 型(EBV)	from_report_export_fields	8	528	DNAvirus	Variant observed in de-identified report-export fields; mapped to pathogen_name_std for harmonization.
G001	Epstein–Barr virus	Epstein–Barr virus	人类 γ 疱疹病毒 4型 (EBV)	from_report_export_fields	2	528	DNAvirus	Variant observed in de-identified report-export fields; mapped to pathogen_name_std for harmonization.
G001	Epstein–Barr virus	Epstein–Barr virus	人类 疱疹病毒4 型 (EBV)	from_report_export_fields	2	528	DNAvirus	Variant observed in de-identified report-export fields; mapped to pathogen_name_std for harmonization.
G001	Epstein–Barr virus	Epstein–Barr virus	人类 γ 疱疹病毒4 型 (EBV)	from_report_export_fields	1	528	DNAvirus	Variant observed in de-identified report-export fields; mapped to pathogen_name_std for harmonization.
G001	Epstein–Barr virus	Epstein–Barr virus	未确定型别的人类Y疱疹病毒4型(EBV)	from_report_export_fields	1	528	DNAvirus	Variant observed in de-identified report-export fields; mapped to pathogen_name_std for harmonization.
G002	Candida albicans	Candida albicans	Candida albicans	canonical	0	320	Fungi	Standardized name used in analysis.
G002	Candida albicans	Candida albicans	白念珠菌	from_report_export_fields	338	320	Fungi	Variant observed in report-export fields; mapped to English/Latin standardized name for manuscript.
G002	Candida albicans	Candida albicans	白色念珠菌	from_report_export_fields	113	320	Fungi	Variant observed in de-identified report-export fields; mapped to pathogen_name_std for harmonization.
G003	Cytomegalovirus	Cytomegalovirus	Cytomegalovirus	canonical	0	283	DNAvirus	Standardized name used in analysis.
G003	Cytomegalovirus	Cytomegalovirus	人类β疱疹病毒 5 型(CMV)	from_report_export_fields	270	283	DNAvirus	Variant observed in de-identified report-export fields; mapped to pathogen_name_std for harmonization.
G003	Cytomegalovirus	Cytomegalovirus	人类 β 疱疹病毒 5 型 (CMV)	from_report_export_fields	89	283	DNAvirus	Variant observed in de-identified report-export fields; mapped to pathogen_name_std for harmonization.
G003	Cytomegalovirus	Cytomegalovirus	人类β疱疹病毒 5 型 (CMV)	from_report_export_fields	25	283	DNAvirus	Variant observed in de-identified report-export fields; mapped to pathogen_name_std for harmonization.
G003	Cytomegalovirus	Cytomegalovirus	人类β疱疹病毒5型(CMV)	from_report_export_fields	23	283	DNAvirus	Variant observed in de-identified report-export fields; mapped to pathogen_name_std for harmonization.
G003	Cytomegalovirus	Cytomegalovirus	人类疱疹病毒5型(CMV)	from_report_export_fields	18	283	DNAvirus	Variant observed in de-identified report-export fields; mapped to pathogen_name_std for harmonization.
G003	Cytomegalovirus	Cytomegalovirus	人类β疱疹病毒 5 型(C MV)	from_report_export_fields	6	283	DNAvirus	Variant curated from Still_unmapped_need_manual and standardized to English/Latin name.
G003	Cytomegalovirus	Cytomegalovirus	人类 β 疱疹病毒 5 型(CMV)	from_report_export_fields	3	283	DNAvirus	Variant observed in de-identified report-export fields; mapped to pathogen_name_std for harmonization.
G003	Cytomegalovirus	Cytomegalovirus	人 类 β 疱 疹 病 毒 5 型 (CMV)	from_report_export_fields	1	283	DNAvirus	Variant observed in de-identified report-export fields; mapped to pathogen_name_std for harmonization.
G003	Cytomegalovirus	Cytomegalovirus	人类 β 疱疹病毒 5 型 (CMV)/	from_report_export_fields	1	283	DNAvirus	Variant observed in de-identified report-export fields; mapped to pathogen_name_std for harmonization.
G003	Cytomegalovirus	Cytomegalovirus	人类γ疱疹病毒5型(CMV)	from_report_export_fields	1	283	DNAvirus	Variant observed in de-identified report-export fields; mapped to pathogen_name_std for harmonization.
G004	Herpes simplex virus 1	Herpes simplex virus 1	Herpes simplex virus 1	canonical	0	197	DNAvirus	Standardized name used in analysis.
G004	Herpes simplex virus 1	Herpes simplex virus 1	人类α疱疹病毒 1 型(HSV1)	from_report_export_fields	195	197	DNAvirus	Variant observed in de-identified report-export fields; mapped to pathogen_name_std for harmonization.
G004	Herpes simplex virus 1	Herpes simplex virus 1	人类 α 疱疹病毒 1 型 (HSV1)	from_report_export_fields	53	197	DNAvirus	Variant observed in de-identified report-export fields; mapped to pathogen_name_std for harmonization.
G004	Herpes simplex virus 1	Herpes simplex virus 1	人类α疱疹病毒 1 型 (HSV1)	from_report_export_fields	17	197	DNAvirus	Variant observed in de-identified report-export fields; mapped to pathogen_name_std for harmonization.
G004	Herpes simplex virus 1	Herpes simplex virus 1	人类α疱疹病毒1型(HSV1)	from_report_export_fields	17	197	DNAvirus	Variant observed in de-identified report-export fields; mapped to pathogen_name_std for harmonization.
G004	Herpes simplex virus 1	Herpes simplex virus 1	人类 α 疱疹病毒 1 型(HSV1)	from_report_export_fields	6	197	DNAvirus	Variant observed in de-identified report-export fields; mapped to pathogen_name_std for harmonization.
G004	Herpes simplex virus 1	Herpes simplex virus 1	人类疱疹病毒1型(HSV1)	from_report_export_fields	6	197	DNAvirus	Variant observed in de-identified report-export fields; mapped to pathogen_name_std for harmonization.
G004	Herpes simplex virus 1	Herpes simplex virus 1	人类α疱疹病毒 1 型(HS V1)	from_report_export_fields	4	197	DNAvirus	Variant curated from Still_unmapped_need_manual and standardized to English/Latin name.
G004	Herpes simplex virus 1	Herpes simplex virus 1	人类γ疱疹病毒1型(HSV1)	from_report_export_fields	3	197	DNAvirus	Variant observed in de-identified report-export fields; mapped to pathogen_name_std for harmonization.
G004	Herpes simplex virus 1	Herpes simplex virus 1	人类疱疹病毒1 型 (HSV1)	from_report_export_fields	1	197	DNAvirus	Variant observed in de-identified report-export fields; mapped to pathogen_name_std for harmonization.
G005	Torque teno virus	Torque teno virus	Torque teno virus	canonical	0	169	DNAvirus	Standardized name used in analysis.
G005	Torque teno virus	Torque teno virus	细环病毒	from_report_export_fields	303	169	DNAvirus	Variant observed in report-export fields; mapped to English/Latin standardized name for manuscript.
G005	Torque teno virus	Torque teno virus	TTV 样微小病毒	from_report_export_fields	43	169	DNAvirus	Variant observed in report-export fields; mapped to English/Latin standardized name for manuscript.
G005	Torque teno virus	Torque teno virus	细环病毒 1 型	from_report_export_fields	4	169	DNAvirus	Variant curated from Still_unmapped_need_manual and standardized to English/Latin name.
G005	Torque teno virus	Torque teno virus	细环病毒1型	from_report_export_fields	3	169	DNAvirus	Variant curated from Still_unmapped_need_manual and standardized to English/Latin name.
G006	Klebsiella pneumoniae	Klebsiella pneumoniae	Klebsiella pneumoniae	canonical	0	152	Bacteria	Standardized name used in analysis.
G006	Klebsiella pneumoniae	Klebsiella pneumoniae	肺炎克雷伯菌	from_report_export_fields	241	152	Bacteria	Variant observed in de-identified report-export fields; mapped to pathogen_name_std for harmonization.
G007	Acinetobacter baumannii	Acinetobacter baumannii	Acinetobacter baumannii	canonical	0	142	Bacteria	Standardized name used in analysis.
G007	Acinetobacter baumannii	Acinetobacter baumannii	鲍曼不动杆菌	from_report_export_fields	199	142	Bacteria	Variant observed in de-identified report-export fields; mapped to pathogen_name_std for harmonization.
G008	Haemophilus influenzae	Haemophilus influenzae	Haemophilus influenzae	canonical	0	128	Bacteria	Standardized name used in analysis.
G008	Haemophilus influenzae	Haemophilus influenzae	流感嗜血杆菌	from_report_export_fields	160	128	Bacteria	Variant observed in de-identified report-export fields; mapped to pathogen_name_std for harmonization.
G009	Enterococcus faecium	Enterococcus faecium	Enterococcus faecium	canonical	0	116	Bacteria	Standardized name used in analysis.
G009	Enterococcus faecium	Enterococcus faecium	屎肠球菌	from_report_export_fields	177	116	Bacteria	Variant observed in de-identified report-export fields; mapped to pathogen_name_std for harmonization.
G010	Pseudomonas aeruginosa	Pseudomonas aeruginosa	Pseudomonas aeruginosa	canonical	0	114	Bacteria	Standardized name used in analysis.
G010	Pseudomonas aeruginosa	Pseudomonas aeruginosa	铜绿假单胞菌	from_report_export_fields	163	114	Bacteria	Variant observed in de-identified report-export fields; mapped to pathogen_name_std for harmonization.
G011	Pneumocystis jirovecii	Pneumocystis jirovecii	Pneumocystis jirovecii	canonical	0	111	Fungi	Standardized name used in analysis.
G011	Pneumocystis jirovecii	Pneumocystis jirovecii	耶氏肺孢子菌	from_report_export_fields	182	111	Fungi	Variant observed in report-export fields; mapped to English/Latin standardized name for manuscript.
G012	Staphylococcus aureus	Staphylococcus aureus	Staphylococcus aureus	canonical	0	100	Bacteria	Standardized name used in analysis.
G012	Staphylococcus aureus	Staphylococcus aureus	金黄色葡萄球菌	from_report_export_fields	135	100	Bacteria	Variant observed in de-identified report-export fields; mapped to pathogen_name_std for harmonization.
G013	Streptococcus constellatus	Streptococcus constellatus	Streptococcus constellatus	canonical	0	90	Bacteria	Standardized name used in analysis.
G013	Streptococcus constellatus	Streptococcus constellatus	星座链球菌	from_report_export_fields	104	90	Bacteria	Variant observed in report-export fields; mapped to English/Latin standardized name for manuscript.
G014	Human herpesvirus 7	Human herpesvirus 7	Human herpesvirus 7	canonical	0	86	DNAvirus	Standardized name used in analysis.
G014	Human herpesvirus 7	Human herpesvirus 7	人类β疱疹病毒 7 型	from_report_export_fields	93	86	DNAvirus	Variant observed in report-export fields; mapped to English/Latin standardized name for manuscript.
G014	Human herpesvirus 7	Human herpesvirus 7	人类 β 疱疹病毒 7 型	from_report_export_fields	40	86	DNAvirus	Variant observed in report-export fields; mapped to English/Latin standardized name for manuscript.
G014	Human herpesvirus 7	Human herpesvirus 7	人类β疱疹病毒7型	from_report_export_fields	7	86	DNAvirus	Variant observed in report-export fields; mapped to English/Latin standardized name for manuscript.
G014	Human herpesvirus 7	Human herpesvirus 7	人类疱疹病毒7型	from_report_export_fields	5	86	DNAvirus	Variant observed in report-export fields; mapped to English/Latin standardized name for manuscript.
G015	Mycobacterium tuberculosis complex	Mycobacterium tuberculosis complex	Mycobacterium tuberculosis complex	canonical	0	81	TB	Standardized name used in analysis.
G015	Mycobacterium tuberculosis complex	Mycobacterium tuberculosis complex	结核分枝杆菌复合群	from_report_export_fields	110	81	TB	Variant observed in report-export fields; mapped to English/Latin standardized name for manuscript.
G016	Stenotrophomonas maltophilia	Stenotrophomonas maltophilia	Stenotrophomonas maltophilia	canonical	0	79	Bacteria	Standardized name used in analysis.
G016	Stenotrophomonas maltophilia	Stenotrophomonas maltophilia	嗜麦芽窄食单胞菌	from_report_export_fields	112	79	Bacteria	Variant observed in de-identified report-export fields; mapped to pathogen_name_std for harmonization.
G017	Human herpesvirus 6B	Human herpesvirus 6B	Human herpesvirus 6B	canonical	0	76	DNAvirus	Standardized name used in analysis.
G017	Human herpesvirus 6B	Human herpesvirus 6B	人类β疱疹病毒 6B 型	from_report_export_fields	76	76	DNAvirus	Variant observed in report-export fields; mapped to English/Latin standardized name for manuscript.
G017	Human herpesvirus 6B	Human herpesvirus 6B	人类 β 疱疹病毒 6B 型	from_report_export_fields	23	76	DNAvirus	Variant observed in report-export fields; mapped to English/Latin standardized name for manuscript.
G018	Aspergillus fumigatus	Aspergillus fumigatus	Aspergillus fumigatus	canonical	0	73	Fungi	Standardized name used in analysis.
G018	Aspergillus fumigatus	Aspergillus fumigatus	烟曲霉	from_report_export_fields	111	73	Fungi	Variant observed in report-export fields; mapped to English/Latin standardized name for manuscript.
G018	Aspergillus fumigatus	Aspergillus fumigatus	烟曲菌	from_report_export_fields	4	73	Fungi	Variant curated from Still_unmapped_need_manual and standardized to English/Latin name.
G019	Escherichia coli	Escherichia coli	Escherichia coli	canonical	0	73	Bacteria	Standardized name used in analysis.
G019	Escherichia coli	Escherichia coli	大肠埃希菌	from_report_export_fields	96	73	Bacteria	Variant observed in de-identified report-export fields; mapped to pathogen_name_std for harmonization.
G020	Corynebacterium striatum	Corynebacterium striatum	Corynebacterium striatum	canonical	0	69	Bacteria	Standardized name used in analysis.
G020	Corynebacterium striatum	Corynebacterium striatum	纹带棒杆菌	from_report_export_fields	103	69	Bacteria	Variant observed in report-export fields; mapped to English/Latin standardized name for manuscript.
G021	Candida glabrata	Candida glabrata	Candida glabrata	canonical	0	41	Fungi	Standardized name used in analysis.
G021	Candida glabrata	Candida glabrata	光滑念珠菌	from_report_export_fields	66	41	Fungi	Variant observed in de-identified report-export fields; mapped to pathogen_name_std for harmonization.
G022	Tropheryma whipplei	Tropheryma whipplei	Tropheryma whipplei	canonical	0	38	Bacteria	Standardized name used in analysis.
G022	Tropheryma whipplei	Tropheryma whipplei	惠普尔养障体	from_report_export_fields	51	38	Bacteria	Variant observed in report-export fields; mapped to English/Latin standardized name for manuscript.
G023	Candida parapsilosis	Candida parapsilosis	Candida parapsilosis	canonical	0	37	Fungi	Standardized name used in analysis.
G023	Candida parapsilosis	Candida parapsilosis	近平滑念珠菌	from_report_export_fields	59	37	Fungi	Variant observed in report-export fields; mapped to English/Latin standardized name for manuscript.
G024	Moraxella catarrhalis	Moraxella catarrhalis	Moraxella catarrhalis	canonical	0	34	Bacteria	Standardized name used in analysis.
G024	Moraxella catarrhalis	Moraxella catarrhalis	卡他莫拉菌	from_report_export_fields	40	34	Bacteria	Variant observed in report-export fields; mapped to English/Latin standardized name for manuscript.
G025	Candida tropicalis	Candida tropicalis	Candida tropicalis	canonical	0	34	Fungi	Standardized name used in analysis.
G025	Candida tropicalis	Candida tropicalis	热带念珠菌	from_report_export_fields	56	34	Fungi	Variant observed in de-identified report-export fields; mapped to pathogen_name_std for harmonization.
G026	Enterococcus faecalis	Enterococcus faecalis	Enterococcus faecalis	canonical	0	29	Bacteria	Standardized name used in analysis.
G026	Enterococcus faecalis	Enterococcus faecalis	粪肠球菌	from_report_export_fields	52	29	Bacteria	Variant observed in de-identified report-export fields; mapped to pathogen_name_std for harmonization.
G027	Leptospira interrogans	Leptospira interrogans	Leptospira interrogans	canonical	0	28	Bacteria	Standardized name used in analysis.
G028	Mycobacterium tuberculosis	Mycobacterium tuberculosis	Mycobacterium tuberculosis	canonical	0	28	TB	Standardized name used in analysis.
G028	Mycobacterium tuberculosis	Mycobacterium tuberculosis	结核分枝杆菌	from_report_export_fields	42	28	TB	Variant observed in de-identified report-export fields; mapped to pathogen_name_std for harmonization.
G029	Streptococcus pneumoniae	Streptococcus pneumoniae	Streptococcus pneumoniae	canonical	0	27	Bacteria	Standardized name used in analysis.
G029	Streptococcus pneumoniae	Streptococcus pneumoniae	肺炎链球菌	from_report_export_fields	48	27	Bacteria	Variant observed in de-identified report-export fields; mapped to pathogen_name_std for harmonization.
G030	Cryptococcus neoformans	Cryptococcus neoformans	Cryptococcus neoformans	canonical	0	26	Fungi	Standardized name used in analysis.
G030	Cryptococcus neoformans	Cryptococcus neoformans	新生隐球菌	from_report_export_fields	44	26	Fungi	Variant observed in report-export fields; mapped to English/Latin standardized name for manuscript.
G031	Legionella pneumophila	Legionella pneumophila	Legionella pneumophila	canonical	0	24	Bacteria	Standardized name used in analysis.
G031	Legionella pneumophila	Legionella pneumophila	嗜肺军团菌	from_report_export_fields	33	24	Bacteria	Variant observed in report-export fields; mapped to English/Latin standardized name for manuscript.
G032	Chlamydia psittaci	Chlamydia psittaci	Chlamydia psittaci	canonical	0	23	MycoChla	Standardized name used in analysis.
G032	Chlamydia psittaci	Chlamydia psittaci	鹦鹉热衣原体	from_report_export_fields	62	23	MycoChla	Variant observed in de-identified report-export fields; mapped to pathogen_name_std for harmonization.
G033	Klebsiella aerogenes	Klebsiella aerogenes	Klebsiella aerogenes	canonical	0	21	Bacteria	Standardized name used in analysis.
G033	Klebsiella aerogenes	Klebsiella aerogenes	产气克雷伯菌	from_report_export_fields	28	21	Bacteria	Variant observed in report-export fields; mapped to English/Latin standardized name for manuscript.
G034	Hepatitis B virus	Hepatitis B virus	Hepatitis B virus	canonical	0	20	DNAvirus	Standardized name used in analysis.
G034	Hepatitis B virus	Hepatitis B virus	乙型肝炎病毒	from_report_export_fields	28	20	DNAvirus	Variant observed in report-export fields; mapped to English/Latin standardized name for manuscript.
G035	Orientia tsutsugamushi	Orientia tsutsugamushi	Orientia tsutsugamushi	canonical	0	18	MycoChla	Standardized name used in analysis.
G035	Orientia tsutsugamushi	Orientia tsutsugamushi	恙虫病东方体	from_report_export_fields	19	18	MycoChla	Variant curated from Still_unmapped_need_manual and standardized to English/Latin name.
G036	Influenza A virus (H1N1)	Influenza A virus (H1N1)	Influenza A virus (H1N1)	canonical	0	17	RNAvirus	Standardized name used in analysis.
G036	Influenza A virus (H1N1)	Influenza A virus (H1N1)	甲型流感病毒 H1N1	from_report_export_fields	20	17	RNAvirus	Variant curated from Still_unmapped_need_manual and standardized to English/Latin name.
G037	Porphyromonas endodontalis	Porphyromonas endodontalis	Porphyromonas endodontalis	canonical	0	16	Bacteria	Standardized name used in analysis.
G037	Porphyromonas endodontalis	Porphyromonas endodontalis	牙髓卟啉单胞菌	from_report_export_fields	22	16	Bacteria	Variant curated from Still_unmapped_need_manual and standardized to English/Latin name.
G038	Schizophyllum commune	Schizophyllum commune	Schizophyllum commune	canonical	0	16	Fungi	Standardized name used in analysis.
G038	Schizophyllum commune	Schizophyllum commune	群集裂褶菌	from_report_export_fields	26	16	Fungi	Variant observed in report-export fields; mapped to English/Latin standardized name for manuscript.
G039	Nakaseomyces glabratus	Nakaseomyces glabratus	Nakaseomyces glabratus	canonical	0	16	Fungi	Standardized name used in analysis.
G039	Nakaseomyces glabratus	Nakaseomyces glabratus	光滑纳卡酵母菌	from_report_export_fields	19	16	Fungi	Variant curated from Still_unmapped_need_manual and standardized to English/Latin name.
G039	Nakaseomyces glabratus	Nakaseomyces glabratus	光滑纳卡酵母菌(光滑念珠菌)	from_report_export_fields	6	16	Fungi	Variant curated from Still_unmapped_need_manual and standardized to English/Latin name.
G039	Nakaseomyces glabratus	Nakaseomyces glabratus	光滑纳卡酵母菌(光滑念 珠菌)	from_report_export_fields	3	16	Fungi	Variant curated from Still_unmapped_need_manual and standardized to English/Latin name.
G040	Parvimonas micra	Parvimonas micra	Parvimonas micra	canonical	0	16	Bacteria	Standardized name used in analysis.
G041	Fusobacterium nucleatum	Fusobacterium nucleatum	Fusobacterium nucleatum	canonical	0	16	Bacteria	Standardized name used in analysis.
G041	Fusobacterium nucleatum	Fusobacterium nucleatum	具核梭杆菌	from_report_export_fields	21	16	Bacteria	Variant curated from Still_unmapped_need_manual and standardized to English/Latin name.
G042	Mycobacterium avium complex	Mycobacterium avium complex	Mycobacterium avium complex	canonical	0	15	Bacteria	Standardized name used in analysis.
G042	Mycobacterium avium complex	Mycobacterium avium complex	鸟分枝杆菌复合群	from_report_export_fields	16	15	Bacteria	Variant observed in report-export fields; mapped to English/Latin standardized name for manuscript.
G043	Mycoplasma pneumoniae	Mycoplasma pneumoniae	Mycoplasma pneumoniae	canonical	0	15	MycoChla	Standardized name used in analysis.
G043	Mycoplasma pneumoniae	Mycoplasma pneumoniae	肺炎支原体	from_report_export_fields	36	15	MycoChla	Variant observed in de-identified report-export fields; mapped to pathogen_name_std for harmonization.
G044	Citrobacter freundii	Citrobacter freundii	Citrobacter freundii	canonical	0	15	Bacteria	Standardized name used in analysis.
G044	Citrobacter freundii	Citrobacter freundii	弗劳地柠檬酸杆菌	from_report_export_fields	16	15	Bacteria	Variant curated from Still_unmapped_need_manual and standardized to English/Latin name.
G045	Respiratory syncytial virus B	Respiratory syncytial virus B	Respiratory syncytial virus B	canonical	0	13	RNAvirus	Standardized name used in analysis.
G046	Campylobacter rectus	Campylobacter rectus	Campylobacter rectus	canonical	0	13	Bacteria	Standardized name used in analysis.
G046	Campylobacter rectus	Campylobacter rectus	直肠弯曲菌	from_report_export_fields	18	13	Bacteria	Variant curated from Still_unmapped_need_manual and standardized to English/Latin name.
G047	Acinetobacter nosocomialis	Acinetobacter nosocomialis	Acinetobacter nosocomialis	canonical	0	13	Bacteria	Standardized name used in analysis.
G048	Streptococcus anginosus	Streptococcus anginosus	Streptococcus anginosus	canonical	0	12	Bacteria	Standardized name used in analysis.
G049	Helicobacter pylori	Helicobacter pylori	Helicobacter pylori	canonical	0	12	Bacteria	Standardized name used in analysis.
G049	Helicobacter pylori	Helicobacter pylori	幽门螺杆菌	from_report_export_fields	18	12	Bacteria	Variant curated from Still_unmapped_need_manual and standardized to English/Latin name.
G050	Aspergillus flavus	Aspergillus flavus	Aspergillus flavus	canonical	0	12	Fungi	Standardized name used in analysis.

## Sheet: Table S3. Name harmonization…
pathogen_name_current	n_rows_in_excel	mapped	pathogen_name_std_english	mapped_auto	cn_norm
白念珠菌	338	N	Candida albicans	Y	白念珠菌
细环病毒	303	N	Torque teno virus	Y	细环病毒
耶氏肺孢子菌	182	N	Pneumocystis jirovecii	Y	耶氏肺孢子菌
烟曲霉	111	N	Aspergillus fumigatus	Y	烟曲霉
结核分枝杆菌复合群	110	N	Mycobacterium tuberculosis complex	Y	结核分枝杆菌复合群
星座链球菌	104	N	Streptococcus constellatus	Y	星座链球菌
纹带棒杆菌	103	N	Corynebacterium striatum	Y	纹带棒杆菌
人类β疱疹病毒 7 型	93	N	Human herpesvirus 7	Y	人类β疱疹病毒7型
人类β疱疹病毒 6B 型	76	N	Human herpesvirus 6B	Y	人类β疱疹病毒6B型
近平滑念珠菌	59	N	Candida parapsilosis	Y	近平滑念珠菌
惠普尔养障体	51	N	Tropheryma whipplei	Y	惠普尔养障体
新生隐球菌	44	N	Cryptococcus neoformans	Y	新生隐球菌
TTV 样微小病毒	43	N	Torque teno virus	Y	TTV样微小病毒
卡他莫拉菌	40	N	Moraxella catarrhalis	Y	卡他莫拉菌
人类 β 疱疹病毒 7 型	40	N	Human herpesvirus 7	Y	人类β疱疹病毒7型
嗜肺军团菌	33	N	Legionella pneumophila	Y	嗜肺军团菌
乙型肝炎病毒	28	N	Hepatitis B virus	Y	乙型肝炎病毒
产气克雷伯菌	28	N	Klebsiella aerogenes	Y	产气克雷伯菌
群集裂褶菌	26	N	Schizophyllum commune	Y	群集裂褶菌
人类 β 疱疹病毒 6B 型	23	N	Human herpesvirus 6B	Y	人类β疱疹病毒6B型
米曲霉/黄曲霉	22	N	Aspergillus spp.	Y	米曲霉/黄曲霉
牙髓卟啉单胞菌	22	N	Porphyromonas endodontalis	Y	牙髓卟啉单胞菌
具核梭杆菌	21	N	Fusobacterium nucleatum	Y	具核梭杆菌
甲型流感病毒 H1N1	20	N	Influenza A virus (H1N1)	Y	甲型流感病毒H1N1
光滑纳卡酵母菌	19	N	Nakaseomyces glabratus	Y	光滑纳卡酵母菌
恙虫病东方体	19	N	Orientia tsutsugamushi	Y	恙虫病东方体
直肠弯曲菌	18	N	Campylobacter rectus	Y	直肠弯曲菌
医院不动杆菌	18	N	Acinetobacter spp.	Y	医院不动杆菌
幽门螺杆菌	18	N	Helicobacter pylori	Y	幽门螺杆菌
似平滑念珠菌	17	N	Candida spp.	Y	似平滑念珠菌
口腔消化链球菌	16	N	Streptococcus spp.	Y	口腔消化链球菌
鸟分枝杆菌复合群	16	N	Mycobacterium avium complex	Y	鸟分枝杆菌复合群
产吲哚金黄杆菌	16	N	Chryseobacterium indologenes	Y	产吲哚金黄杆菌
弗劳地柠檬酸杆菌	16	N	Citrobacter freundii	Y	弗劳地柠檬酸杆菌
马尔尼菲篮状菌	16	N	Talaromyces marneffei	Y	马尔尼菲篮状菌
JC多瘤病毒	16	N	JC polyomavirus	Y	JC多瘤病毒
黑曲霉	15	N	Aspergillus niger	Y	黑曲霉
人类α疱疹病毒 2 型(HSV2)	14	N	Herpes simplex virus 2	Y	人类α疱疹病毒2型(HSV2)
奇异变形杆菌	14	N	Proteus mirabilis	Y	奇异变形杆菌
木糖氧化无色杆菌	14	N	Achromobacter xylosoxidans	Y	木糖氧化无色杆菌
脆弱拟杆菌	13	N	Bacteroides fragilis	Y	脆弱拟杆菌
多食伯克霍尔德菌	13	N	Burkholderia spp.	Y	多食伯克霍尔德菌
小孢根霉	13	N	Rhizopus spp.	Y	小孢根霉
人呼吸道合胞病毒 B 型	13	N	Respiratory syncytial virus B	Y	人呼吸道合胞病毒B型
龈沟产线菌	11	N	Filifactor alocis	Y	龈沟产线菌
阴沟肠杆菌	11	N	Enterobacter cloacae	Y	阴沟肠杆菌
人类β疱疹病毒 6A 型	11	N	Human herpesvirus 6A	Y	人类β疱疹病毒6A型
人型支原体	11	N	Mycoplasma hominis	Y	人型支原体
人细小病毒 B19	11	N	Parvovirus B19	Y	人细小病毒B19
解肝素拟杆菌	11	N	Bacteroides heparinolyticus	Y	解肝素拟杆菌
按蚊伊丽莎白菌	10	N	Elizabethkingia anophelis	Y	按蚊伊丽莎白菌
人类γ疱疹病毒 4 型(EB V)	10	N	Epstein-Barr virus	Y	人类γ疱疹病毒4型(EB V)
解脲脲原体	10	N	Ureaplasma urealyticum	Y	解脲脲原体
产酸克雷伯菌	9	N	Klebsiella spp.	Y	产酸克雷伯菌
人冠状病毒 OC43	9	N	Human coronavirus OC43	Y	人冠状病毒OC43
细小脲原体	9	N	Ureaplasma parvum	Y	细小脲原体
坦纳拟普雷沃菌	9	N	Alloprevotella tannerae	Y	坦纳拟普雷沃菌
胞内分枝杆菌	9	N	Mycobacterium spp.	Y	胞内分枝杆菌
口腔普雷沃菌	9	N	Prevotella spp.	Y	口腔普雷沃菌
甲型流感病毒 H3N2	9	N	Influenza A virus (H3N2)	Y	甲型流感病毒H3N2
无乳链球菌	9	N	Streptococcus spp.	Y	无乳链球菌
霍氏肠杆菌	9	N	Enterobacter spp.	Y	霍氏肠杆菌
曲霉属	8	N	Aspergillus spp.	Y	曲霉属
曲霉	8	N	Aspergillus spp.	Y	曲霉
异栖克雷伯菌	8	N	Klebsiella spp.	Y	异栖克雷伯菌
中间普雷沃菌	8	N	Prevotella intermedia	Y	中间普雷沃菌
阿萨希毛孢子菌	8	N	Trichosporon asahii	Y	阿萨希毛孢子菌
贝纳特柯克斯体	8	N	Coxiella burnetii	Y	贝纳特柯克斯体
化脓链球菌	8	N	Streptococcus spp.	Y	化脓链球菌
鼻病毒 A 型	7	N	Rhinovirus A	Y	鼻病毒A型
脑膜脓毒伊丽莎白菌	7	N	Elizabethkingia meningoseptica	Y	脑膜脓毒伊丽莎白菌
雅致小克银汉霉	7	N	Cunninghamella elegans	Y	雅致小克银汉霉
副流感嗜血杆菌	7	N	Haemophilus parainfluenzae	Y	副流感嗜血杆菌
指状青霉	7	N	Penicillium digitatum	Y	指状青霉
人类β疱疹病毒7型	7	N	Human herpesvirus 7	Y	人类β疱疹病毒7型
伊丽莎白菌	7	N	Elizabethkingia spp.	Y	伊丽莎白菌
皮疽诺卡菌	7	N	Nocardia spp.	Y	皮疽诺卡菌
微小根毛霉	7	N	Mucor spp.	Y	微小根毛霉
马氏军团菌	6	N	Legionella spp.	Y	马氏军团菌
人类哺乳动物腺病毒 C 组	6	N	Human adenovirus C	Y	人类哺乳动物腺病毒C组
流产衣原体	6	N	Chlamydia abortus	Y	流产衣原体
福赛斯坦纳菌	6	N	Tannerella forsythia	Y	福赛斯坦纳菌
人呼吸道病毒 1 型(人副流 感病毒 1 型)	6	N	Human parainfluenza virus 1	Y	人呼吸道病毒1型(人副流 感病毒1型)
表皮葡萄球菌	6	N	Staphylococcus epidermidis	Y	表皮葡萄球菌
人冠状病毒 NL63	6	N	Human coronavirus NL63	Y	人冠状病毒NL63
耐特西地西菌	6	N	Cedecea spp.	Y	耐特西地西菌
脓肿拟分枝杆菌	6	N	Mycobacterium spp.	Y	脓肿拟分枝杆菌
肺炎衣原体	6	N	Chlamydia pneumoniae	Y	肺炎衣原体
解甘露醇罗尔斯顿菌	6	N	Ralstonia mannitolilytica	Y	解甘露醇罗尔斯顿菌
人类β疱疹病毒 5 型(C MV)	6	N	Cytomegalovirus	Y	人类β疱疹病毒5型(C MV)
米曲霉	6	N	Aspergillus spp.	Y	米曲霉
皮特不动杆菌	6	N	Acinetobacter spp.	Y	皮特不动杆菌
分枝杆菌属	6	N	Mycobacterium spp.	Y	分枝杆菌属
阴道加德纳菌	6	N	Gardnerella vaginalis	Y	阴道加德纳菌
鼻病毒 C 型	6	N	Rhinovirus C	Y	鼻病毒C型
布氏柠檬酸杆菌	6	N	Citrobacter spp.	Y	布氏柠檬酸杆菌
鼻病毒 A 组	6	N	Rhinovirus A	Y	鼻病毒A组
阴沟肠杆菌复合群	6	N	Enterobacter spp.	Y	阴沟肠杆菌复合群
光滑纳卡酵母菌(光滑念珠菌)	6	N	Nakaseomyces glabratus	Y	光滑纳卡酵母菌(光滑念珠菌)
马萨分枝杆菌	5	N	Mycobacterium spp.	Y	马萨分枝杆菌
停乳链球菌	5	N	Streptococcus spp.	Y	停乳链球菌
哥伦比亚分枝杆菌	5	N	Mycobacterium spp.	Y	哥伦比亚分枝杆菌
黏质沙雷菌	5	N	Serratia spp.	Y	黏质沙雷菌
缓症链球菌	5	N	Streptococcus spp.	Y	缓症链球菌
副胞内分枝杆菌	5	N	Mycobacterium spp.	Y	副胞内分枝杆菌
2019 新型冠状病毒 2019-nCoV	5	N	Severe acute respiratory syndrome coronavirus 2	Y	2019新型冠状病毒 2019-nCoV
脓肿分枝杆菌	5	N	Mycobacterium spp.	Y	脓肿分枝杆菌
人类疱疹病毒7型	5	N	Human herpesvirus 7	Y	人类疱疹病毒7型
平头刺盘孢	5	N	Colletotrichum truncatum	Y	平头刺盘孢
新洋葱伯克霍尔德菌	5	N	Burkholderia spp.	Y	新洋葱伯克霍尔德菌
肠沙门菌	5	N	Salmonella enterica	Y	肠沙门菌
阿氏肠杆菌	5	N	Enterobacter spp.	Y	阿氏肠杆菌
树胶欧尔森菌	5	N	Olsenella uli	Y	树胶欧尔森菌
库德里阿兹威毕赤酵母	5	N	Pichia kudriavzevii	Y	库德里阿兹威毕赤酵母
人类α疱疹病毒 3 型(VZV)	5	N	Human herpesvirus 3	Y	人类α疱疹病毒3型(VZV)
齿垢密螺旋体	5	N	Treponema denticola	Y	齿垢密螺旋体
鼻病毒 C 组	5	N	Rhinovirus C	Y	鼻病毒C组
怯生艰难杆菌	5	N	Clostridioides difficile	Y	怯生艰难杆菌
口腔链球菌	4	N	Streptococcus spp.	Y	口腔链球菌
琼氏不动杆菌	4	N	Acinetobacter spp.	Y	琼氏不动杆菌
烟曲菌	4	N	Aspergillus fumigatus	Y	烟曲菌
集峰曲霉	4	N	Aspergillus spp.	Y	集峰曲霉
单核细胞增生李斯特菌	4	N	Listeria monocytogenes	Y	单核细胞增生李斯特菌
巴隆普雷沃菌	4	N	Prevotella spp.	Y	巴隆普雷沃菌
中细环病毒 1 型	4	N	Torque teno midi virus 1	Y	中细环病毒1型
斐济曲霉	4	N	Aspergillus spp.	Y	斐济曲霉
人偏肺病毒	4	N	Human metapneumovirus	Y	人偏肺病毒
迟缓曲霉	4	N	Aspergillus spp.	Y	迟缓曲霉
互隔链格孢菌	4	N	Alternaria alternata	Y	互隔链格孢菌
葡萄牙棒孢酵母	4	N	Clavispora lusitaniae	Y	葡萄牙棒孢酵母
萜烯诺卡菌	4	N	Nocardia spp.	Y	萜烯诺卡菌
多杀巴斯德菌	4	N	Pasteurella multocida	Y	多杀巴斯德菌
日本立克次体	4	N	Rickettsia japonica	Y	日本立克次体
人类α疱疹病毒 1 型(HS V1)	4	N	Herpes simplex virus 1	Y	人类α疱疹病毒1型(HS V1)
乳明串珠菌	4	N	Leuconostoc lactis	Y	乳明串珠菌
黄孢原毛平革菌	4	N	Phanerochaete chrysosporium	Y	黄孢原毛平革菌
乙型流感病毒	4	N	Influenza B virus	Y	乙型流感病毒
人类博卡病毒 1 型	4	N	Human bocavirus 1	Y	人类博卡病毒1型
人腺病毒21型	4	N	Human adenovirus 21	Y	人腺病毒21型
类肺炎克雷伯菌	4	N	Klebsiella spp.	Y	类肺炎克雷伯菌
鲍氏志贺菌	4	N	Shigella boydii	Y	鲍氏志贺菌
细环病毒 1 型	4	N	Torque teno virus	Y	细环病毒1型
人腺病毒 21 型	4	N	Human adenovirus 21	Y	人腺病毒21型
土曲霉	3	N	Aspergillus spp.	Y	土曲霉
汉氏巴尔通体	3	N	Bartonella henselae	Y	汉氏巴尔通体
洋葱伯克霍尔德菌	3	N	Burkholderia spp.	Y	洋葱伯克霍尔德菌
微生子梭杆菌	3	N	Fusobacterium spp.	Y	微生子梭杆菌
梅毒密螺旋体	3	N	Treponema pallidum	Y	梅毒密螺旋体
烟曲霉/曲霉 neoellipticus	3	N	Aspergillus spp.	Y	烟曲霉/曲霉neoellipticus
少根根霉	3	N	Rhizopus spp.	Y	少根根霉
奥默柯达菌	3	N	Okadaella spp.	Y	奥默柯达菌
构巢曲霉	3	N	Aspergillus spp.	Y	构巢曲霉
摩根摩根菌	3	N	Morganella morganii	Y	摩根摩根菌
拟平滑念珠菌	3	N	Candida spp.	Y	拟平滑念珠菌
牙龈卟啉单胞菌	3	N	Porphyromonas spp.	Y	牙龈卟啉单胞菌
密歇根克雷伯菌	3	N	Klebsiella spp.	Y	密歇根克雷伯菌
龟拟分枝杆菌	3	N	Mycobacterium spp.	Y	龟拟分枝杆菌
脑膜炎奈瑟菌	3	N	Neisseria spp.	Y	脑膜炎奈瑟菌
解卵磷脂密螺旋体	3	N	Treponema lecithinolyticum	Y	解卵磷脂密螺旋体
肠道病毒D组	3	N	Enterovirus D	Y	肠道病毒D组
猫立克次体	3	N	Rickettsia felis	Y	猫立克次体
人类 疱疹病毒6A 型	3	N	Human herpesvirus 6A	Y	人类疱疹病毒6A型
蜡样芽胞杆菌	3	N	Bacillus cereus	Y	蜡样芽胞杆菌
人多瘤病毒5型	3	N	Merkel cell polyomavirus	Y	人多瘤病毒5型
人多瘤病毒 5 型	3	N	Merkel cell polyomavirus	Y	人多瘤病毒5型
人冠状病毒 229E	3	N	Human coronavirus 229E	Y	人冠状病毒229E
细环病毒1型	3	N	Torque teno virus	Y	细环病毒1型
中间链球菌	3	N	Streptococcus spp.	Y	中间链球菌
中细环病毒1型	3	N	Torque teno midi virus 1	Y	中细环病毒1型
中等密螺旋体	3	N	Treponema medium	Y	中等密螺旋体
驹形酵母	3	N	Kodamaea spp.	Y	驹形酵母
鸟分枝杆菌	3	N	Mycobacterium spp.	Y	鸟分枝杆菌
Peptoanaerobacter stomatis	3	N	Peptoanaerobacter stomatis	Y	Peptoanaerobacterstomatis
鼻病毒 B 型	3	N	Rhinovirus B	Y	鼻病毒B型
龟分枝杆菌	3	N	Mycobacterium spp.	Y	龟分枝杆菌
缺陷乏养菌	3	N	Granulicatella spp.	Y	缺陷乏养菌
肝炎 GB 病毒 C 型	3	N	GB virus C (Human pegivirus)	Y	肝炎GB病毒C型
光滑纳卡酵母菌(光滑念 珠菌)	3	N	Nakaseomyces glabratus	Y	光滑纳卡酵母菌(光滑念 珠菌)
立克次体属	3	N	Rickettsia spp.	Y	立克次体属
百日咳鲍特菌	3	N	Bordetella pertussis	Y	百日咳鲍特菌
克氏柠檬酸杆菌	3	N	Citrobacter spp.	Y	克氏柠檬酸杆菌
念珠菌属	2	N	Candida spp.	Y	念珠菌属
解鸟氨酸拉乌尔菌	2	N	Raoultella ornithinolytica	Y	解鸟氨酸拉乌尔菌
贝雷占不动杆菌	2	N	Acinetobacter spp.	Y	贝雷占不动杆菌
赛赫霍伊尔斯菌	2	N	Schaalia odontolytica	Y	赛赫霍伊尔斯菌
慢生黄分枝杆菌	2	N	Mycobacterium spp.	Y	慢生黄分枝杆菌
迟缓埃格菌	2	N	Eggerthella lenta	Y	迟缓埃格菌
长孢娄德酵母	2	N	Lodderomyces elongisporus	Y	长孢娄德酵母
神户肠杆菌	2	N	Enterobacter spp.	Y	神户肠杆菌
限制赭霉	2	N	Aspergillus restrictus	Y	限制赭霉
缓慢布雷德菌	2	N	Bradyrhizobium spp.	Y	缓慢布雷德菌
空肠普雷沃菌	2	N	Prevotella spp.	Y	空肠普雷沃菌
皮炎外瓶霉	2	N	Exophiala dermatitidis	Y	皮炎外瓶霉
雅致放射毛霉	2	N	Mucor spp.	Y	雅致放射毛霉
非典型韦荣球菌	2	N	Veillonella spp.	Y	非典型韦荣球菌
微小微单孢菌	2	N	Micromonospora spp.	Y	微小微单孢菌
马克思克鲁维酵母	2	N	Kluyveromyces marxianus	Y	马克思克鲁维酵母
爱知戈登菌	2	N	Gordonia aichiensis	Y	爱知戈登菌
异常威克汉姆酵母	2	N	Wickerhamomyces anomalus	Y	异常威克汉姆酵母
牙周梭杆菌	2	N	Fusobacterium spp.	Y	牙周梭杆菌

## Sheet: Table S4. Pathogen-to-class map
pathogen_name_std	class	class_raw	source_frequency_for_harmonization
Klebsiella pneumoniae	Bacteria	Bacteria	152
Acinetobacter baumannii	Bacteria	Bacteria	142
Haemophilus influenzae	Bacteria	Bacteria	128
Enterococcus faecium	Bacteria	Bacteria	116
Pseudomonas aeruginosa	Bacteria	Bacteria	114
Staphylococcus aureus	Bacteria	Bacteria	100
Streptococcus constellatus	Bacteria	Bacteria	90
Stenotrophomonas maltophilia	Bacteria	Bacteria	79
Escherichia coli	Bacteria	Bacteria	73
Corynebacterium striatum	Bacteria	Bacteria	69
Tropheryma whipplei	Bacteria	Bacteria	38
Moraxella catarrhalis	Bacteria	Bacteria	34
Enterococcus faecalis	Bacteria	Bacteria	29
问号钩端螺旋体	Bacteria	Bacteria	28
Streptococcus pneumoniae	Bacteria	Bacteria	27
Legionella pneumophila	Bacteria	Bacteria	24
Klebsiella aerogenes	Bacteria	Bacteria	21
Fusobacterium nucleatum	Bacteria	Bacteria	16
Porphyromonas endodontalis	Bacteria	Bacteria	16
微小微单胞菌	Bacteria	Bacteria	16
Citrobacter freundii	Bacteria	Bacteria	15
Mycobacterium avium complex	Bacteria	Bacteria	15
Acinetobacter nosocomialis	Bacteria	Bacteria	13
Campylobacter rectus	Bacteria	Bacteria	13
Helicobacter pylori	Bacteria	Bacteria	12
Streptococcus anginosus	Bacteria	Bacteria	12
Proteus mirabilis	Bacteria	Bacteria	10
木糖氧化无色杆菌	Bacteria	Bacteria	10
化脓链球菌	Bacteria	Bacteria	8
口腔普雷沃菌	Bacteria	Bacteria	8
脆弱拟杆菌	Bacteria	Bacteria	8
龈沟产线菌	Bacteria	Bacteria	8
中间普雷沃菌	Bacteria	Bacteria	7
产酸克雷伯菌	Bacteria	Bacteria	7
坦纳拟普雷沃菌	Bacteria	Bacteria	7
多食伯克霍尔德菌	Bacteria	Bacteria	7
胞内分枝杆菌	Bacteria	Bacteria	7
解肝素拟杆菌	Bacteria	Bacteria	7
霍氏肠杆菌	Bacteria	Bacteria	7
按蚊伊丽莎白菌	Bacteria	Bacteria	6
耐特西地西菌	Bacteria	Bacteria	6
脓肿拟分枝杆菌	Bacteria	Bacteria	6
阴沟肠杆菌	Bacteria	Bacteria	6
阴沟肠杆菌复合群	Bacteria	Bacteria	6
副流感嗜血杆菌	Bacteria	Bacteria	5
副胞内分枝杆菌	Bacteria	Bacteria	5
异栖克雷伯菌	Bacteria	Bacteria	5
无乳链球菌	Bacteria	Bacteria	5
皮疽诺卡菌	Bacteria	Bacteria	5
脑膜脓毒伊丽莎白菌	Bacteria	Bacteria	5
解甘露醇罗尔斯顿菌	Bacteria	Bacteria	5
贝纳特柯克斯体	Bacteria	Bacteria	5
单核细胞增生李斯特菌	Bacteria	Bacteria	4
口腔链球菌	Bacteria	Bacteria	4
福赛斯坦纳菌	Bacteria	Bacteria	4
类肺炎克雷伯菌	Bacteria	Bacteria	4
缓症链球菌	Bacteria	Bacteria	4
肠沙门菌	Bacteria	Bacteria	4
表皮葡萄球菌	Bacteria	Bacteria	4
黏质沙雷菌	Bacteria	Bacteria	4
齿垢密螺旋体	Bacteria	Bacteria	4
中间链球菌	Bacteria	Bacteria	3
停乳链球菌	Bacteria	Bacteria	3
哥伦比亚分枝杆菌	Bacteria	Bacteria	3
多杀巴斯德菌	Bacteria	Bacteria	3
密歇根克雷伯菌	Bacteria	Bacteria	3
巴隆普雷沃菌	Bacteria	Bacteria	3
布氏柠檬酸杆菌	Bacteria	Bacteria	3
微生子梭杆菌	Bacteria	Bacteria	3
怯生艰难杆菌	Bacteria	Bacteria	3
新洋葱伯克霍尔德菌	Bacteria	Bacteria	3
树胶欧尔森菌	Bacteria	Bacteria	3
梅毒密螺旋体	Bacteria	Bacteria	3
皮特不动杆菌	Bacteria	Bacteria	3
脑膜炎奈瑟菌	Bacteria	Bacteria	3
阿氏肠杆菌	Bacteria	Bacteria	3
马萨分枝杆菌	Bacteria	Bacteria	3
鲍氏志贺菌	Bacteria	Bacteria	3
鸟分枝杆菌	Bacteria	Bacteria	3
龟拟分枝杆菌	Bacteria	Bacteria	3
Eisenbergiellamassiliensis	Bacteria	Bacteria	2
Peptoanaerobacterstomatis	Bacteria	Bacteria	2
中等密螺旋体	Bacteria	Bacteria	2
乳明串珠菌	Bacteria	Bacteria	2
侵蚀艾肯菌	Bacteria	Bacteria	2
分支杆菌属	Bacteria	Bacteria	2
分枝杆菌属	Bacteria	Bacteria	2
副血链球菌	Bacteria	Bacteria	2
单形拟杆菌	Bacteria	Bacteria	2
回肠链球菌	Bacteria	Bacteria	2
头葡萄球菌	Bacteria	Bacteria	2
小斯莱克菌	Bacteria	Bacteria	2
小韦荣球菌	Bacteria	Bacteria	2
巴隆塞加塔菌	Bacteria	Bacteria	2
微小微单孢菌	Bacteria	Bacteria	2
摩根摩根菌	Bacteria	Bacteria	2
格氏克雷伯菌	Bacteria	Bacteria	2
波尔特氏肠道梭状菌	Bacteria	Bacteria	2
洋葱伯克霍尔德菌	Bacteria	Bacteria	2
流血嗜血杆菌	Bacteria	Bacteria	2
溶血葡萄球菌	Bacteria	Bacteria	2
爱知戈登菌	Bacteria	Bacteria	2
牙周梭杆菌	Bacteria	Bacteria	2
牙龈卟啉单胞菌	Bacteria	Bacteria	2
琼氏不动杆菌	Bacteria	Bacteria	2
百日咳鲍特菌	Bacteria	Bacteria	2
神户肠杆菌	Bacteria	Bacteria	2
空肠普雷沃菌	Bacteria	Bacteria	2
简明弯曲菌	Bacteria	Bacteria	2
罗根坎普氏肠杆菌	Bacteria	Bacteria	2
羊布鲁菌	Bacteria	Bacteria	2
胸膜炎普雷沃菌	Bacteria	Bacteria	2
脓肿分枝杆菌	Bacteria	Bacteria	2
舟形梭杆菌	Bacteria	Bacteria	2
萜烯诺卡菌	Bacteria	Bacteria	2
血链球菌	Bacteria	Bacteria	2
解卵磷脂密螺旋体	Bacteria	Bacteria	2
赛赫霍伊尔斯菌	Bacteria	Bacteria	2
阴道加德纳菌	Bacteria	Bacteria	2
非典型韦荣球菌	Bacteria	Bacteria	2
马氏军团菌	Bacteria	Bacteria	2
Necropsobacter_massiliensis	Bacteria	Bacteria	1
Prevotellaconceptionensis	Bacteria	Bacteria	1
Ruthenibacteriumlactatiformans	Bacteria	Bacteria	1
Sneathia_vaginalis	Bacteria	Bacteria	1
Sneathiavaginalis	Bacteria	Bacteria	1
丁酸梭菌	Bacteria	Bacteria	1
不解糖孪生菌	Bacteria	Bacteria	1
二路普雷沃菌	Bacteria	Bacteria	1
亚洲诺卡菌	Bacteria	Bacteria	1
产黑色普雷沃菌	Bacteria	Bacteria	1
伤口假埃希菌	Bacteria	Bacteria	1
假肺炎链球菌	Bacteria	Bacteria	1
克罗彭施泰特棒杆菌	Bacteria	Bacteria	1
克雷伯菌属	Bacteria	Bacteria	1
内氏放线菌	Bacteria	Bacteria	1
分生艰难杆菌	Bacteria	Bacteria	1
副孢内分枝杆菌	Bacteria	Bacteria	1
副溶血嗜血杆菌	Bacteria	Bacteria	1
北京诺卡菌	Bacteria	Bacteria	1
华莱士诺卡菌	Bacteria	Bacteria	1
双向普雷沃菌	Bacteria	Bacteria	1
口腔塞加塔菌	Bacteria	Bacteria	1
口颊霍伊尔斯菌	Bacteria	Bacteria	1
咽峡炎链球菌	Bacteria	Bacteria	1
唾液塞加塔氏菌	Bacteria	Bacteria	1
唾液支原体	Bacteria	Bacteria	1
嗜麦芽糖密螺旋体	Bacteria	Bacteria	1
嗜黏蛋白阿克曼菌	Bacteria	Bacteria	1
四联厌氧球菌	Bacteria	Bacteria	1
土壤不动杆菌	Bacteria	Bacteria	1
圣海伦军团菌	Bacteria	Bacteria	1
坏死梭杆菌	Bacteria	Bacteria	1
堪萨斯分枝杆菌	Bacteria	Bacteria	1
塞弗特氏不动杆菌	Bacteria	Bacteria	1
墨西哥微小杆菌	Bacteria	Bacteria	1
多形拟杆菌	Bacteria	Bacteria	1
大芬戈尔德菌	Bacteria	Bacteria	1
婴儿芽孢杆菌	Bacteria	Bacteria	1
小厮莱克菌	Bacteria	Bacteria	1
小核桃形巨球形菌	Bacteria	Bacteria	1
居幼虫普罗威登斯菌	Bacteria	Bacteria	1
布氏阿菲波菌	Bacteria	Bacteria	1
布甘多肠杆菌	Bacteria	Bacteria	1
帕万氏窄食单胞菌	Bacteria	Bacteria	1
微嗜氧戴阿李斯特菌	Bacteria	Bacteria	1
微黄奈瑟菌	Bacteria	Bacteria	1
慢生黄分枝杆菌	Bacteria	Bacteria	1
戈尔曼荧光杆菌	Bacteria	Bacteria	1
成双厌氧球形菌	Bacteria	Bacteria	1
抑长肉杆菌	Bacteria	Bacteria	1
抗粘菌素不动杆菌	Bacteria	Bacteria	1
斑头雁不动杆菌	Bacteria	Bacteria	1
新星诺卡菌	Bacteria	Bacteria	1
昭和弯曲菌	Bacteria	Bacteria	1
普劳特解黄酮菌	Bacteria	Bacteria	1
普通变形杆菌	Bacteria	Bacteria	1
极小陌生菌	Bacteria	Bacteria	1
栖牙普雷沃菌	Bacteria	Bacteria	1
栖组织普雷沃菌	Bacteria	Bacteria	1
格雷文尼放线菌	Bacteria	Bacteria	1
欧尔森菌*	Bacteria	Bacteria	1
死亡梭杆菌	Bacteria	Bacteria	1
毗邻颗粒链菌	Bacteria	Bacteria	1
洛氏普雷沃菌	Bacteria	Bacteria	1
浑浊戴阿李斯特菌	Bacteria	Bacteria	1
灰色拟普雷沃菌	Bacteria	Bacteria	1
牙齿放线菌	Bacteria	Bacteria	1
牙龈二氧化碳噬纤维菌	Bacteria	Bacteria	1
瓣膜心杆菌	Bacteria	Bacteria	1
生痰新月形单胞菌	Bacteria	Bacteria	1
疾病卡托菌	Bacteria	Bacteria	1
瘘管口腔杆菌	Bacteria	Bacteria	1
盖尔森基兴诺卡菌	Bacteria	Bacteria	1
直肠真杆菌	Bacteria	Bacteria	1
真口普雷沃菌	Bacteria	Bacteria	1
着色普雷沃菌	Bacteria	Bacteria	1
短小艰难杆菌	Bacteria	Bacteria	1
类鼻疽伯克霍尔德菌	Bacteria	Bacteria	1
累积不动杆菌	Bacteria	Bacteria	1
约翰逊放线菌	Bacteria	Bacteria	1
纳吉氏厌氧球菌	Bacteria	Bacteria	1
细小小单胞菌	Bacteria	Bacteria	1
缓慢布雷德菌	Bacteria	Bacteria	1
肠杆菌属	Bacteria	Bacteria	1
肺炎克雷伯	Bacteria	Bacteria	1
胎儿弯曲菌	Bacteria	Bacteria	1
腓特烈斯堡分枝杆菌	Bacteria	Bacteria	1
莫氏细小杆菌	Bacteria	Bacteria	1
蜡样芽孢杆菌	Bacteria	Bacteria	1
蜡样芽胞杆菌	Bacteria	Bacteria	1
螺杆菌属	Bacteria	Bacteria	1
蟾蜍分枝杆菌	Bacteria	Bacteria	1
解鸟氨酸拉乌尔菌	Bacteria	Bacteria	1
贝雷占不动杆菌	Bacteria	Bacteria	1
败血分枝杆菌	Bacteria	Bacteria	1
超压莱略特菌	Bacteria	Bacteria	1
辛辛那提军团菌	Bacteria	Bacteria	1
迟缓埃格菌	Bacteria	Bacteria	1
银沟产线菌	Bacteria	Bacteria	1
长奈瑟菌	Bacteria	Bacteria	1
长栖粪杆菌	Bacteria	Bacteria	1
需血斯尼思菌	Bacteria	Bacteria	1
顺天堂大学假单胞菌	Bacteria	Bacteria	1
食多糖霍氏菌	Bacteria	Bacteria	1
香料葡萄球菌	Bacteria	Bacteria	1
鲁兰无色杆菌	Bacteria	Bacteria	1
鲍特菌*	Bacteria	Bacteria	1
鸟肠球菌	Bacteria	Bacteria	1
麻疹孪生球菌	Bacteria	Bacteria	1
黏液罗氏菌	Bacteria	Bacteria	1
龈裂陌生菌	Bacteria	Bacteria	1
龟分枝杆菌	Bacteria	Bacteria	1
Epstein–Barr virus	DNA virus	DNAvirus	528
Cytomegalovirus	DNA virus	DNAvirus	283
Herpes simplex virus 1	DNA virus	DNAvirus	197
Torque teno virus	DNA virus	DNAvirus	169
Human herpesvirus 7	DNA virus	DNAvirus	86
Human herpesvirus 6B	DNA virus	DNAvirus	76
Hepatitis B virus	DNA virus	DNAvirus	20
JC polyomavirus	DNA virus	DNAvirus	11
人细小病毒B19	DNA virus	DNAvirus	11
Human herpesvirus 6A	DNA virus	DNAvirus	9
人腺病毒21型	DNA virus	DNAvirus	8
Herpes simplex virus 2	DNA virus	DNAvirus	7
人类哺乳动物腺病毒C组	DNA virus	DNAvirus	6
Varicella-zoster virus	DNA virus	DNAvirus	5
人多瘤病毒5型	DNA virus	DNAvirus	5
细环病毒1型	DNA virus	DNAvirus	3
Betapolyomavirus_hominis	DNA virus	DNAvirus	2
人冠状病毒229E	DNA virus	DNAvirus	2
人冠状病毒HKU1	DNA virus	DNAvirus	2
人呼吸道病毒3型(人副流感病毒3型)	DNA virus	DNAvirus	2
人类γ疱疹病毒8型	DNA virus	DNAvirus	2
人类博卡病毒1型	DNA virus	DNAvirus	2
人细环病毒5型	DNA virus	DNAvirus	2
人腺病毒	DNA virus	DNAvirus	2
人腺病毒5型	DNA virus	DNAvirus	2
3	DNA virus	DNAvirus	1
Alphapolyomavirusquintihominis	DNA virus	DNAvirus	1
Humanoral-associatedbrisavirusYH	DNA virus	DNAvirus	1
wu多瘤病毒	DNA virus	DNAvirus	1
中细环病毒1型	DNA virus	DNAvirus	1
乙型肝炎病毒B基因型	DNA virus	DNAvirus	1
人乳头瘤病毒11型	DNA virus	DNAvirus	1
人传染性软疣病毒	DNA virus	DNAvirus	1
人副流感病毒4a型	DNA virus	DNAvirus	1
人类β疱疹病毒57型	DNA virus	DNAvirus	1
人类哺乳动物腺病毒B组	DNA virus	DNAvirus	1
人细环病毒18型	DNA virus	DNAvirus	1
人腺病毒1型	DNA virus	DNAvirus	1
人腺病毒2型	DNA virus	DNAvirus	1
人腺病毒B3型	DNA virus	DNAvirus	1
小细环病毒2型	DNA virus	DNAvirus	1
细化病毒	DNA virus	DNAvirus	1
细环病毒28型	DNA virus	DNAvirus	1
细环病毒3型	DNA virus	DNAvirus	1
鸭乙肝病毒	DNA virus	DNAvirus	1
Candida albicans	Fungi	Fungi	320
Pneumocystis jirovecii	Fungi	Fungi	111
Aspergillus fumigatus	Fungi	Fungi	73
Candida glabrata	Fungi	Fungi	41
Candida parapsilosis	Fungi	Fungi	37
Candida tropicalis	Fungi	Fungi	34
Cryptococcus neoformans	Fungi	Fungi	26
Nakaseomyces glabratus	Fungi	Fungi	16
Schizophyllum commune	Fungi	Fungi	16
Aspergillus oryzae / Aspergillus flavus	Fungi	Fungi	12
Candida orthopsilosis	Fungi	Fungi	12
黄曲霉	Fungi	Fungi	12
Aspergillus niger	Fungi	Fungi	11
小孢根霉	Fungi	Fungi	11
Talaromyces marneffei	Fungi	Fungi	9
阿萨希毛孢子菌	Fungi	Fungi	8
光滑纳卡酵母菌(光滑念珠菌)	Fungi	Fungi	6
米曲霉	Fungi	Fungi	6
指状青霉	Fungi	Fungi	5
雅致小克银汉霉	Fungi	Fungi	5
库德里阿兹威毕赤酵母	Fungi	Fungi	4
曲霉*	Fungi	Fungi	4
集峰曲霉	Fungi	Fungi	4
奥默柯达菌	Fungi	Fungi	3
平头刺盘孢	Fungi	Fungi	3
微小根毛霉	Fungi	Fungi	3
斐济曲霉	Fungi	Fungi	3
烟曲菌	Fungi	Fungi	3
葡萄牙棒孢酵母	Fungi	Fungi	3
黄孢原毛平革菌	Fungi	Fungi	3
C	Fungi	Fungi	2
中间念珠菌	Fungi	Fungi	2
产黑色素短梗霉	Fungi	Fungi	2
伯顿丝孢毕赤酵母	Fungi	Fungi	2
小克银汉霉属	Fungi	Fungi	2
少根根霉	Fungi	Fungi	2
异常威克汉姆酵母	Fungi	Fungi	2
构巢曲霉	Fungi	Fungi	2
肺孢子菌属	Fungi	Fungi	2
长孢娄德酵母	Fungi	Fungi	2
雅致放射毛霉	Fungi	Fungi	2
马克思克鲁维酵母	Fungi	Fungi	2
驹形酵母	Fungi	Fungi	2
Meiranashicola	Fungi	Fungi	1
Phanerochaetesordida	Fungi	Fungi	1
Pseudozyma_hubeiensis	Fungi	Fungi	1
三角孢小囊菌	Fungi	Fungi	1
互隔链格孢菌	Fungi	Fungi	1
卷枝毛霉	Fungi	Fungi	1
图宾根曲霉	Fungi	Fungi	1
土曲霉	Fungi	Fungi	1
季也蒙麦尔酵母菌	Fungi	Fungi	1
宇田川曲霉	Fungi	Fungi	1
库德里阿兹威毕赤酵母(克柔念珠菌)	Fungi	Fungi	1
微紫青霉	Fungi	Fungi	1
拟平滑念珠菌	Fungi	Fungi	1
挪威毕赤酵母	Fungi	Fungi	1
暗孢节菱孢	Fungi	Fungi	1
曲霉属	Fungi	Fungi	1
杂色曲霉	Fungi	Fungi	1
桔黄赛多孢	Fungi	Fungi	1
毛孢子菌*	Fungi	Fungi	1
法夫驹形酵母	Fungi	Fungi	1
海枣曲霉	Fungi	Fungi	1
淡紫紫孢菌	Fungi	Fungi	1
清酒念珠菌	Fungi	Fungi	1
灰绿曲霉	Fungi	Fungi	1
灰色小克银汉霉	Fungi	Fungi	1
热带念株菌	Fungi	Fungi	1
白地霉	Fungi	Fungi	1
百岁兰曲霉	Fungi	Fungi	1
罗伦隐球酵母菌	Fungi	Fungi	1
迟缓曲霉	Fungi	Fungi	1
酱曲霉	Fungi	Fungi	1
限制赭霉	Fungi	Fungi	1
限制齿梗孢霉	Fungi	Fungi	1
驹形酵母*	Fungi	Fungi	1
Chlamydia psittaci	Mycoplasma/Chlamydia	MycoChla	23
Orientia tsutsugamushi	Mycoplasma/Chlamydia	MycoChla	18
Mycoplasma pneumoniae	Mycoplasma/Chlamydia	MycoChla	15
细小脲原体	Mycoplasma/Chlamydia	MycoChla	6
肺炎衣原体	Mycoplasma/Chlamydia	MycoChla	6
日本立克次体	Mycoplasma/Chlamydia	MycoChla	4
解脲脲原体	Mycoplasma/Chlamydia	MycoChla	4
人型支原体	Mycoplasma/Chlamydia	MycoChla	3
猫立克次体	Mycoplasma/Chlamydia	MycoChla	3
立克次体属	Mycoplasma/Chlamydia	MycoChla	2
支原体属	Mycoplasma/Chlamydia	MycoChla	1
汉氏巴尔通体	Mycoplasma/Chlamydia	MycoChla	1
流产衣原体	Mycoplasma/Chlamydia	MycoChla	1
脲原体属	Mycoplasma/Chlamydia	MycoChla	1
贝氏立克次体	Mycoplasma/Chlamydia	MycoChla	1
刚地弓形虫	Parasite	Parasite	2
婴儿利什曼原虫	Parasite	Parasite	2
恶性疟原虫	Parasite	Parasite	2
溶组织内阿米巴	Parasite	Parasite	1
粪类圆线虫	Parasite	Parasite	1
Influenza A virus (H1N1)	RNA virus	RNAvirus	17
人呼吸道合胞病毒B型	RNA virus	RNAvirus	13
人冠状病毒OC43	RNA virus	RNAvirus	9
鼻病毒A型	RNA virus	RNAvirus	8
人冠状病毒NL63	RNA virus	RNAvirus	7
甲型流感病毒H3N2	RNA virus	RNAvirus	7
人呼吸道病毒1型(人副流感病毒1型)	RNA virus	RNAvirus	6
鼻病毒C型	RNA virus	RNAvirus	6
肠道病毒D组	RNA virus	RNAvirus	5
鼻病毒C组	RNA virus	RNAvirus	5
乙型流感病毒	RNA virus	RNAvirus	4
鼻病毒A组	RNA virus	RNAvirus	4
鼻病毒B型	RNA virus	RNAvirus	3
人偏肺病毒	RNA virus	RNAvirus	2
人呼吸道合胞病毒A型	RNA virus	RNAvirus	2
肝炎GB病毒C型	RNA virus	RNAvirus	2
鼻病毒	RNA virus	RNAvirus	2
2019新型冠状病毒	RNA virus	RNAvirus	1
2019新型冠状病毒2019-nCoV	RNA virus	RNAvirus	1
人正肺病毒(人呼吸道合胞病毒)	RNA virus	RNAvirus	1
人腮腺炎病毒2型(人副流感病毒2型)	RNA virus	RNAvirus	1
人腮腺炎病毒4型(人副流感病毒4型)	RNA virus	RNAvirus	1
人鼻病毒A73型	RNA virus	RNAvirus	1
人鼻病毒B14型	RNA virus	RNAvirus	1
埃可病毒E18型	RNA virus	RNAvirus	1
戊肝病毒	RNA virus	RNAvirus	1
甲型流感病毒	RNA virus	RNAvirus	1
肠道病毒A组	RNA virus	RNAvirus	1
鼻病毒A25	RNA virus	RNAvirus	1
鼻病毒A51	RNA virus	RNAvirus	1
Mycobacterium tuberculosis complex	TB (MTBC)	TB	81
Mycobacterium tuberculosis	TB (MTBC)	TB	28
卡内蒂分枝杆菌	TB (MTBC)	TB	1
獴分枝杆菌	TB (MTBC)	TB	1

## Sheet: Supplementary_Table_S5_broad_di
	Supplementary Table S5. Broad diagnosis-text categories across specimen groups
	Broad diagnosis category	Overall n (%)	BALF n (%)	Blood n (%)	CSF n (%)	Tissue n (%)
	Respiratory/pulmonary	1098 (60.6%)	937 (96.1%)	130 (27.5%)	21 (8.6%)	10 (8.2%)
	Fever/sepsis/systemic infection	487 (26.9%)	68 (7.0%)	343 (72.5%)	63 (25.9%)	13 (10.7%)
	CNS/neurologic	201 (11.1%)	1 (0.1%)	8 (1.7%)	190 (78.2%)	2 (1.6%)
	Abdominal/hepatobiliary	41 (2.3%)	10 (1.0%)	24 (5.1%)	1 (0.4%)	6 (4.9%)
	Urinary/renal	34 (1.9%)	10 (1.0%)	18 (3.8%)	2 (0.8%)	4 (3.3%)
	Malignancy/hematology-related	109 (6.0%)	70 (7.2%)	32 (6.8%)	1 (0.4%)	6 (4.9%)
	Transplant/immunosuppression-related text	12 (0.7%)	6 (0.6%)	4 (0.8%)	1 (0.4%)	1 (0.8%)
	Other/unclassified	144 (7.9%)	12 (1.2%)	25 (5.3%)	21 (8.6%)	86 (70.5%)
	Categories were derived from free-text clinical diagnosis fields using broad rule-based grouping. These categories were intended to summarize pretest clinical context rather than to define validated disease subgroups. Multiple diagnostic concepts may be present within a single record; grouping was therefore used for descriptive contextualization only.

## Sheet: Supplementary_Table_S6_recorded
	Supplementary Table S6. Recorded anti-infective categories across specimen groups in the included specimen-specific first-order cohort
	Recorded anti-infective category	Overall n (%)	BALF n (%)	Blood n (%)	CSF n (%)	Tissue n (%)
	Antibacterial recorded	1366 (75.3%)	747 (76.6%)	412 (87.1%)	138 (56.8%)	69 (56.6%)
	Antifungal recorded	90 (5.0%)	48 (4.9%)	39 (8.2%)	1 (0.4%)	2 (1.6%)
	Antiviral recorded	69 (3.8%)	15 (1.5%)	11 (2.3%)	42 (17.3%)	1 (0.8%)
	Anti-tuberculous recorded	22 (1.2%)	4 (0.4%)	1 (0.2%)	2 (0.8%)	15 (12.3%)
	Combination regimen text present	599 (33.0%)	277 (28.4%)	233 (49.3%)	58 (23.9%)	31 (25.4%)
	No anti-infective recorded / unavailable	397 (21.9%)	217 (22.3%)	52 (11.0%)	77 (31.7%)	51 (41.8%)
	note: Recorded anti-infective categories were derived from free-text medication fields using broad rule-based grouping. These summaries were intended to describe treatment context in routine care and were not used for causal or comparative treatment-effect inference. Timing relative to specimen collection was not standardized and should not be interpreted as confirmed pre-sampling exposure.
